# Supplementary material for: Greater pollen-mediated gene flow among than within populations of a bumblebee-pollinated forest herb despite habitat fragmentation
Source: Mov Ecol. 2026 May 30;14:36. doi: 10.1186/s40462-026-00664-8 (PMC13224658; doi:10.1186/s40462-026-00664-8)
Supplement: Supplementary file 4 — Supplementary Material 4 [file 40462_2026_664_MOESM4_ESM.xlsx]

## Sheet: Tabelle1
Analysis step	Step 1: Sampling	Step 1: Sampling	Step 1: Sampling	Step 1: Sampling	Step 1: Sampling	Step 1: Sampling	Step 1: Sampling	Step 1: Sampling	Step 1: Sampling	Step 2: Quality and clonality checks	Step 2: Quality and clonality checks	Step 2: Quality and clonality checks	Step 2: Quality and clonality checks	Step 2: Quality and clonality checks	Step 2: Quality and clonality checks	Step 2: Quality and clonality checks	Step 2: Quality and clonality checks	Step 2: Quality and clonality checks	Step 2: Quality and clonality checks	Step 2: Quality and clonality checks	Step 2: Quality and clonality checks	Step 2: Quality and clonality checks	Step 2: Quality and clonality checks	Step 3: Paternity analysis	Step 3: Paternity analysis	Step 3: Paternity analysis	Step 3: Paternity analysis	Step 4: Data analysis	Step 4: Data analysis
Forest Patch ID	n sampled shoot cluster	n shoot clusters = 1 shoot	n shoot clusters 2-9 shoots	n shoot cluster 10-19 shoots	n shoot cluster >= 20 shoots	Proportion of shoot cluster = 1 shoot	Proportion of shoot cluster 2-9 shoots	Proportion of shoot cluster 9-19 shoots	Proportion of shoot cluster >= 20	n successfully genotyped samples	n leaf samples sucessfully genotyped as pollen donors	n successfully genotyped leaf samples for within shoot clusters	n successfully genotyped leaf samples as pollen receptors	n successfully genotyped rhizome samples genotyped as offspring	n samples removed from n successfully genotyped samples because of missing values <1	n samples included in clonality test among shoot clusters	n distinct MLGs	n identified clones among shoot clusters	n shoot clusters included in clonality test within shoot clusters	n genotyped leaf samples included in clonality test within shoot clusters	n distinct identified MLGs in clonality test within shoot clusters	n additional genotypes from clonality test within shoot clusters	n all samples after Step 2	n MLGs included in paternity analysis	n potential pollen donor MLGs	n pollen receptors MLGs	n offspring MLGs	n pollen receptors included in testing H1, H3, H4	n shoot clusters included in testing H2
01	200	74	93	16	17	0.37	0.465	0.08	0.085	318	193	14	11	100	5	313	294	19	5	19	9	4	295	295	195	11	100	10	190
04	238	74	133	24	7	0.310924	0.558824	0.10084	0.0294118	365	228	27	10	100	0	365	317	48	9	36	18	9	318	318	219	10	99	10	217
06	325	97	179	29	18	0.298462	0.550769	0.0892308	0.0553846	461	315	36	10	100	3	458	400	58	9	43	17	8	402	402	304	10	98	10	305
07	151	61	74	10	4	0.403974	0.490066	0.0662252	0.0264901	277	141	26	10	100	1	276	259	17	3	29	20	17	260	260	161	10	99	10	141
08	139	58	69	8	4	0.417266	0.496403	0.057554	0.028777	240	129	1	10	100	0	240	231	9	1	2	1	0	231	231	132	10	99	9	133
10	342	67	204	45	21	0.195906	0.596491	0.131579	0.0614035	471	334	27	10	100	3	468	424	44	15	41	24	9	427	427	330	10	97	9	319
45	34	23	9	0	0	0.676471	0.264706	0	0	59	31	0	5	23	1	58	50	8	0	0	0	0	52	52	32	5	20	1	29
48	689	228	364	55	45	0.330914	0.528302	0.0798258	0.065312	859	688	59	11	101	4	855	785	70	17	75	57	40	785	785	685	11	100	10	664
51	24	8	13	1	2	0.333333	0.541667	0.0416667	0.0833333	190	19	0	14	157	1	189	174	15	0	0	0	0	177	177	27	13	150	10	23
Total	2142	690	1138	188	118	0.322129	0.531279	0.0877684	0.0550887	3240	2078	190	91	881	18	3222	2934	288	59	245	146	87	2947	2947	2085	90	862	79	2021
