# Supplementary material for: Greater pollen-mediated gene flow among than within populations of a bumblebee-pollinated forest herb despite habitat fragmentation
Source: Mov Ecol. 2026 May 30;14:36. doi: 10.1186/s40462-026-00664-8 (PMC13224658; doi:10.1186/s40462-026-00664-8)
Supplement: Supplementary file 5 — Supplementary Material 5 [file 40462_2026_664_MOESM5_ESM.xlsx]

## Sheet: All potential fathers incl 2019
Shoot_Cluster_ID	ForestPatchID	No_shoots	No_sampled	Date_Sampling	Longi_WGS84	Lati_WGS84
F01_M21	F01			2018-09-07	11.9752	53.2113
F01_M22	F01			2018-09-07	11.9753	53.2114
F01_M23	F01			2018-09-07	11.9748	53.2117
F01_M24	F01			2018-09-07	11.9754	53.2118
F01_P01	F01	5	3	2018-05-14	11.9768	53.2113
F01_P02	F01	1	1	2018-05-14	11.976	53.2117
F01_P03	F01	2	2	2018-05-15	11.9755	53.2117
F01_P04	F01	1	1	2018-05-14	11.9768	53.2114
F01_P05	F01	1	1	2018-05-14	11.9767	53.2114
F01_P06	F01	10	6	2018-05-14	11.9766	53.2113
F01_P07	F01	14	6	2018-05-14	11.9765	53.2115
F01_P08	F01	41	10	2018-05-14	11.9765	53.2115
F01_P09	F01	4	2	2018-05-14	11.9766	53.2114
F01_P10	F01	8	4	2018-05-14	11.9765	53.2114
F01_P11	F01	2	2	2018-05-14	11.9765	53.2113
F01_P12	F01	7	3	2018-05-14	11.9764	53.2113
F01_P13	F01	3	2	2018-05-14	11.9763	53.2115
F01_P14	F01	27	7	2018-05-14	11.9769	53.2117
F01_P15	F01	9	2	2018-05-14	11.9762	53.2121
F01_P16	F01	3	3	2018-05-14	11.9765	53.2117
F01_P17	F01	4	2	2018-05-14	11.9762	53.2115
F01_P18	F01	53	11	2018-05-14	11.9763	53.2115
F01_P19	F01	1	1	2018-05-14	11.9764	53.2115
F01_P20	F01	12	4	2018-05-14	11.9763	53.2116
F01_P21	F01	4	3	2018-05-14	11.9763	53.2117
F01_P22	F01	2	2	2018-05-14	11.9763	53.2116
F01_P23	F01	5	3	2018-05-14	11.9761	53.2116
F01_P24	F01	1	1	2018-05-14	11.9763	53.2116
F01_P25	F01	7	4	2018-05-14	11.9762	53.2115
F01_P26	F01	7	3	2018-05-14	11.9763	53.2115
F01_P27	F01	1	1	2018-05-14	11.9762	53.212
F01_P28	F01	1	1	2018-05-14	11.9761	53.2118
F01_P29	F01	2	2	2018-05-14	11.9761	53.2117
F01_P30	F01	1	1	2018-05-14	11.9756	53.2115
F01_P31	F01	1	1	2018-05-14	11.9756	53.2115
F01_P32	F01	2	2	2018-05-14	11.9756	53.2116
F01_P33	F01	2	1	2018-05-14	11.9758	53.212
F01_P34	F01	1	1	2018-05-14	11.9757	53.2118
F01_P35	F01	1	1	2018-05-14	11.9758	53.2118
F01_P36	F01	4	2	2018-05-14	11.9757	53.212
F01_P37	F01	2	1	2018-05-14	11.9751	53.2121
F01_P38	F01	2	1	2018-05-14	11.9751	53.2121
F01_P39	F01	2	2	2018-05-15	11.9752	53.2121
F01_P40	F01	12	3	2018-05-15	11.9754	53.212
F01_P41	F01	1	1	2018-05-15	11.9755	53.212
F01_P42	F01	3	2	2018-05-15	11.9754	53.2118
F01_P43	F01	1	1	2018-05-14	11.9765	53.2113
F01_P44	F01	1	1	2018-05-15	11.9758	53.2116
F01_P45	F01	1	1	2018-05-15	11.9755	53.2118
F01_P46	F01	1	1	2018-05-15	11.9755	53.2117
F01_P47	F01	1	1	2018-05-15	11.9754	53.2118
F01_P48	F01	2	1	2018-05-15	11.9755	53.2117
F01_P49	F01	8	4	2018-05-15	11.9752	53.2119
F01_P50	F01	1	1	2018-05-15	11.9751	53.2119
F01_P51	F01	2	1	2018-05-15	11.9753	53.2117
F01_P52	F01	2	2	2018-05-15	11.9752	53.2117
F01_P53	F01	1	1	2018-05-15	11.9753	53.2117
F01_P54	F01	1	1	2018-05-15	11.9754	53.2117
F01_P55	F01	2	1	2018-05-15	11.9753	53.2117
F01_P56	F01	9	3	2018-05-15	11.975	53.2118
F01_P57	F01	11	4	2018-05-15	11.9753	53.2115
F01_P58	F01	1	1	2018-05-15	11.9755	53.2117
F01_P59	F01	1	1	2018-05-15	11.9755	53.2116
F01_P60	F01	1	1	2018-05-15	11.9755	53.2118
F01a_P01	F01	1	1	2018-05-15	11.9751	53.2119
F01a_P02	F01	6	2	2018-05-15	11.9747	53.2119
F01a_P03	F01	3	1	2018-05-15	11.9749	53.2119
F01a_P04	F01	1	1	2018-05-15	11.9747	53.2119
F01a_P05	F01	4	3	2018-05-15	11.9753	53.2117
F01a_P06	F01	1	1	2018-05-15	11.975	53.2118
F01a_P07	F01	10	3	2018-05-15	11.9751	53.2116
F01a_P08	F01	1	1	2018-05-15	11.9751	53.2116
F01a_P09	F01	9	6	2018-05-15	11.975	53.2117
F01a_P10	F01	1	1	2018-05-15	11.9754	53.2115
F01a_P11	F01	5	2	2018-05-15	11.9754	53.2115
F01a_P12	F01	3	2	2018-05-15	11.9754	53.2114
F01a_P13	F01	5	3	2018-05-15	11.9747	53.2118
F01a_P14	F01	2	1	2018-05-15	11.9747	53.2118
F01a_P15	F01	2	1	2018-05-15	11.9747	53.2118
F01a_P16	F01	51	19	2018-05-15	11.9747	53.2118
F01a_P17	F01	1	1	2018-05-15	11.9748	53.2118
F01a_P18	F01	2	1	2018-05-15	11.9747	53.2118
F01a_P19	F01	1	1	2018-05-15	11.9749	53.2117
F01a_P20	F01	1	1	2018-05-15	11.9748	53.2118
F01a_P21	F01	9	3	2018-05-16	11.9748	53.2117
F01a_P22	F01	7	3	2018-05-16	11.9748	53.2116
F01a_P23	F01	4	2	2018-05-16	11.9748	53.2117
F01a_P24	F01	1	1	2018-05-15	11.9753	53.2115
F01a_P25	F01	1	1	2018-05-16	11.9748	53.2117
F01a_P26	F01	1	1	2018-05-16	11.9747	53.2117
F01a_P27	F01	1	1	2018-05-16	11.9747	53.2117
F01a_P28	F01	3	2	2018-05-16	11.9747	53.2117
F01a_P29	F01	5	3	2018-05-16	11.9746	53.2117
F01a_P30	F01	12	5	2018-05-16	11.9746	53.2117
F01a_P31	F01	1	1	2018-05-16	11.9747	53.2116
F01a_P32	F01	1	1	2018-05-16	11.9747	53.2116
F01a_P33	F01	1	1	2018-05-16	11.9747	53.2117
F01a_P34	F01	1	1	2018-05-16	11.9746	53.2117
F01a_P35	F01	29	8	2018-05-16	11.9746	53.2117
F01a_P36	F01	5	3	2018-05-16	11.9746	53.2117
F01a_P37	F01	10	3	2018-05-16	11.9746	53.2118
F01a_P38	F01	1	1	2018-05-16	11.9746	53.2117
F01a_P39	F01	4	2	2018-05-16	11.9747	53.2117
F01a_P40	F01	6	3	2018-05-16	11.9747	53.2118
F01a_P41	F01	4	2	2018-05-16	11.9745	53.2117
F01a_P42	F01	15	5	2018-05-16	11.9753	53.2114
F01a_P43	F01	4	2	2018-05-16	11.9753	53.2114
F01a_P44	F01	4	1	2018-05-16	11.9751	53.2114
F01a_P45	F01	7	4	2018-05-16	11.9751	53.2115
F01a_P46	F01	2	1	2018-05-16	11.975	53.2114
F01a_P47	F01	1	1	2018-05-16	11.975	53.2115
F01a_P48	F01	5	3	2018-05-16	11.975	53.2114
F01a_P49	F01	1	1	2018-05-16	11.9746	53.2115
F01a_P50	F01	1	1	2018-05-16	11.9747	53.2116
F01a_P51	F01	1	1	2018-05-16	11.9746	53.2116
F01a_P52	F01	3	2	2018-05-16	11.9745	53.2116
F01a_P53	F01	14	5	2018-05-16	11.9745	53.2117
F01a_P54	F01	1	1	2018-05-16	11.9745	53.2117
F01a_P55	F01	1	1	2018-05-16	11.9746	53.2117
F01a_P56	F01	1	1	2018-05-16	11.9745	53.2115
F01a_P57	F01	1	1	2018-05-16	11.9745	53.2116
F01a_P58	F01	1	1	2018-05-16	11.9748	53.2118
F01a_P59	F01	1	1	2018-05-16	11.9745	53.2116
F01a_P60	F01	5	3	2018-05-16	11.9746	53.2117
F01a_P61	F01	2	2	2018-05-16	11.9746	53.2117
F01b_P01	F01	23	7	2018-05-16	11.9744	53.2116
F01b_P02	F01	8	3	2018-05-16	11.9744	53.2115
F01b_P03a	F01	2	1	2018-05-16	11.9745	53.2116
F01b_P03b	F01	3	1	2018-05-16	11.9745	53.2116
F01b_P03c	F01	2	1	2018-05-16	11.9745	53.2116
F01b_P04	F01	1	1	2018-05-16	11.9745	53.2116
F01b_P05	F01	7	4	2018-05-16	11.9744	53.2115
F01b_P06	F01	1	1	2018-05-16	11.9745	53.2115
F01b_P07	F01	4	1	2018-05-16	11.9745	53.2114
F01b_P08	F01	1	1	2018-05-16	11.9745	53.2114
F01b_P09a	F01	1	1	2018-05-16	11.9746	53.2114
F01b_P09b	F01	1	1	2018-05-16	11.9746	53.2114
F01b_P10	F01	22	5	2018-05-16	11.975	53.2114
F01b_P11	F01	2	1	2018-05-16	11.9753	53.2114
F01b_P12	F01	4	2	2018-05-16	11.9753	53.2112
F01b_P13a	F01	1	1	2018-05-16	11.9753	53.2112
F01b_P13b	F01	1	1	2018-05-16	11.9753	53.2112
F01b_P13c	F01	17	6	2018-05-16	11.9753	53.2112
F01b_P14	F01	4	1	2018-05-16	11.9751	53.2113
F01b_P15	F01	28	7	2018-05-16	11.9751	53.2113
F01b_P16	F01	4	1	2018-05-16	11.9751	53.2113
F01b_P17	F01	1	1	2018-05-16	11.9751	53.2113
F01b_P18	F01	3	1	2018-05-16	11.9752	53.2112
F01b_P19	F01	14	2	2018-05-16	11.9751	53.2112
F01b_P20	F01	4	1	2018-05-16	11.9751	53.2113
F01b_P21	F01	14	2	2018-05-17	11.9752	53.2112
F01b_P22a	F01	1	1	2018-05-17	11.9753	53.2112
F01b_P22b	F01	1	1	2018-05-17	11.9753	53.2112
F01b_P22c	F01	2	1	2018-05-17	11.9753	53.2112
F01b_P23	F01	4	1	2018-05-17	11.975	53.2112
F01b_P24	F01	8	2	2018-05-17	11.9749	53.2113
F01b_P25	F01	1	1	2018-05-17	11.9749	53.2113
F01b_P26	F01	2	1	2018-05-17	11.9749	53.2113
F01b_P27	F01	1	1	2018-05-17	11.9748	53.2113
F01b_P28a	F01	15	6	2018-05-17	11.9748	53.2113
F01b_P28b	F01	1	1	2018-05-17	11.9748	53.2113
F01b_P30	F01	3	1	2018-05-17	11.9747	53.2113
F01b_P31	F01	4	1	2018-05-17	11.9748	53.2113
F01b_P32	F01	7	3	2018-05-17	11.9747	53.2113
F01b_P33	F01	3	1	2018-05-17	11.9748	53.2114
F01b_P34	F01	3	2	2018-05-17	11.9747	53.2114
F01b_P35	F01	1	1	2018-05-17	11.9746	53.2113
F01b_P36a	F01	1	1	2018-05-17	11.975	53.2114
F01b_P36b	F01	1	1	2018-05-17	11.975	53.2114
F01b_P37	F01	1	1	2018-05-17	11.9745	53.2112
F01b_P38	F01	2	1	2018-05-17	11.9739	53.2112
F01b_P39	F01	18	4	2018-05-17	11.9743	53.2113
F01b_P40	F01	50	6	2018-05-17	11.9732	53.2105
F01b_P41	F01	32	6	2018-05-17	11.9733	53.2105
F01b_P42	F01	25	6	2018-05-17	11.9733	53.2105
F01b_P43	F01	1	1	2018-05-17	11.9731	53.2101
F01b_P44	F01	44	7	2018-05-17	11.974	53.2099
F01b_P45	F01	2	1	2018-05-17	11.974	53.2099
F01b_P46	F01	9	4	2018-05-17	11.974	53.2098
F01b_P47	F01	8	3	2018-05-17	11.974	53.2098
F01b_P48	F01	43	6	2018-05-17	11.9741	53.2098
F01b_P49	F01	2	1	2018-05-17	11.974	53.2099
F01b_P50	F01	6	2	2018-05-17	11.9743	53.2099
F01b_P51	F01	34	6	2018-05-17	11.9746	53.2101
F01b_P52	F01	7	3	2018-05-17	11.9736	53.2107
F01b_P53a	F01	4	2	2018-05-17	11.9733	53.2106
F01b_P53b	F01	9	3	2018-05-17	11.9733	53.2106
F01b_P54	F01	20	8	2018-05-17	11.9734	53.2105
F01b_P55	F01	6	3	2018-05-17	11.9735	53.2106
F01b_P56	F01	2	1	2018-05-17	11.9748	53.2103
F01b_P57a	F01	1	1	2018-05-17	11.9743	53.2108
F01b_P57b	F01	1	1	2018-05-17	11.9743	53.2108
F01b_P58a	F01	3	1	2018-05-17	11.9745	53.2102
F01b_P58b	F01	1	1	2018-05-17	11.9745	53.2102
F01b_P58c	F01	2	1	2018-05-17	11.9745	53.2102
F01b_P59	F01	70	10	2018-05-17	11.9743	53.2104
F01b_P60	F01	4	1	2018-05-17	11.9746	53.2104
F01b_P61	F01	3	1	2018-05-17	11.9746	53.2104
F01b_P62	F01	54	7	2018-05-17	11.9742	53.2108
F01b_P63a	F01	1	1	2018-05-16	11.9743	53.2115
F01b_P63b	F01	1	1	2018-05-16	11.9743	53.2115
F01b_P64	F01	16	3	2018-05-17	11.9745	53.2104
F01b_P65a	F01	3	1	2018-05-17	11.9736	53.2106
F01b_P65b	F01	1	1	2018-05-17	11.9736	53.2106
F04_M27	F04			2018-09-06	11.9953	53.2062
F04_M28	F04			2018-09-06	11.9952	53.2075
F04_P01	F04	2	2	2018-06-14	11.995	53.2057
F04_P02	F04	11	4	2018-06-14	11.995	53.2064
F04_P03	F04	1	1	2018-06-14	11.9948	53.2064
F04_P04	F04	1	1	2018-06-14	11.9948	53.2064
F04_P05	F04	6	3	2018-06-14	11.9931	53.207
F04_P06	F04	6	3	2018-06-14	11.9931	53.207
F04_P07	F04	13	4	2018-06-14	11.9931	53.207
F04_P08	F04	5	3	2018-06-14	11.9929	53.207
F04_P09	F04	9	3	2018-06-14	11.9928	53.207
F04_P11	F04	1	1	2018-06-14	11.9928	53.207
F04_P15	F04	3	2	2018-06-14	11.9928	53.207
F04_P16	F04	2	2	2018-06-14	11.9916	53.2076
F04_P17	F04	2	2	2018-06-14	11.9917	53.2075
F04_P18	F04	13	3	2018-06-14	11.9916	53.2075
F04_P19	F04	1	1	2018-06-14	11.9916	53.2076
F04_P20	F04	1	1	2018-06-14	11.9916	53.2076
F04_P22	F04	3	3	2018-06-14	11.9915	53.2076
F04_P23	F04	4	2	2018-06-14	11.9914	53.2075
F04_P24	F04	1	1	2018-06-14	11.9912	53.2078
F04_P25	F04	1	1	2018-06-14	11.9917	53.2075
F04_P27	F04	4	3	2018-06-14	11.9929	53.207
F04_P28	F04	1	1	2018-06-14	11.9929	53.207
F04_P29	F04	8	3	2018-06-14	11.993	53.2069
F04_P30(1)	F04	3	2	2018-06-14	11.9931	53.2069
F04_P30(2)	F04	3	1	2018-06-14	11.9931	53.2069
F04_P31	F04	1	1	2018-06-14	11.993	53.2069
F04_P32	F04	1	1	2018-06-14	11.9929	53.2069
F04_P33	F04	2	1	2018-06-14	11.9941	53.2065
F04_P34	F04	2	1	2018-06-14	11.9916	53.2076
F04_P35	F04	2	1	2018-06-14	11.9914	53.2076
F04_P36	F04	4	1	2018-06-14	11.9914	53.2076
F04_P37	F04	2	2	2018-06-14	11.9914	53.2076
F04_P38	F04	1	1	2018-06-14	11.9913	53.2077
F04_P39a	F04	2	1	2018-06-14	11.9912	53.2077
F04_P39b	F04	1	1	2018-06-14	11.9912	53.2077
F04_P41	F04	1	1	2018-06-14	11.9913	53.2076
F04_P42	F04	2	2	2018-06-14	11.9912	53.2077
F04_P43	F04	1	1	2018-06-14	11.9912	53.2076
F04_P44	F04	5	2	2018-06-14	11.9912	53.2076
F04_P45	F04	13	4	2018-06-14	11.9911	53.2078
F04_P46	F04	1	1	2018-06-14	11.9912	53.2076
F04_P47	F04	3	1	2018-06-14	11.9914	53.2074
F04_P48	F04	1	1	2018-06-14	11.9924	53.2068
F04_P49	F04	1	1	2018-06-14	11.9918	53.2071
F04_P50	F04	1	1	2018-06-14	11.9912	53.2072
F04_P54	F04	3	1	2018-06-14	11.9912	53.2072
F04_P57	F04	4	1	2018-06-14	11.9929	53.2065
F04_P58	F04	1	1	2018-06-14	11.9929	53.2065
F04_P60	F04	1	1	2018-06-14	11.994	53.2063
F04_P61	F04	1	1	2018-06-14	11.9913	53.2076
F04a_P01	F04	1	1	2018-06-14	11.9916	53.2066
F04a_P02	F04	1	1	2018-06-14	11.9917	53.2066
F04a_P03	F04	2	2	2018-06-14	11.9917	53.2065
F04a_P04	F04	4	3	2018-06-14	11.9918	53.2064
F04a_P05	F04	2	2	2018-06-14	11.9919	53.2063
F04a_P06	F04	14	5	2018-06-14	11.992	53.2063
F04a_P07	F04	5	2	2018-06-14	11.9921	53.2062
F04a_P08	F04	57	7	2018-06-14	11.9922	53.2062
F04a_P09	F04	10	3	2018-06-14	11.9921	53.2061
F04a_P11	F04	5	3	2018-06-14	11.9922	53.2062
F04a_P15	F04	2	2	2018-06-14	11.9922	53.2062
F04a_P16	F04	3	3	2018-06-14	11.9922	53.2062
F04a_P17	F04	2	1	2018-06-14	11.9922	53.2063
F04a_P18	F04	3	2	2018-06-14	11.9923	53.2061
F04a_P19	F04	2	1	2018-06-14	11.9924	53.2062
F04a_P20	F04	1	1	2018-06-14	11.9923	53.2062
F04a_P22	F04	3	2	2018-06-14	11.9923	53.2062
F04a_P23	F04	2	2	2018-06-14	11.9922	53.2062
F04a_P24	F04	1	1	2018-06-14	11.9928	53.206
F04a_P25	F04	1	1	2018-06-14	11.9928	53.206
F04a_P27	F04	1	1	2018-06-14	11.9927	53.206
F04a_P28	F04	2	2	2018-06-14	11.9928	53.206
F04a_P29	F04	1	1	2018-06-14	11.9928	53.206
F04a_P30	F04	1	1	2018-06-14	11.9929	53.2059
F04a_P31	F04	1	1	2018-06-14	11.9929	53.2058
F04a_P32	F04	1	1	2018-06-14	11.9922	53.2063
F04a_P33	F04	1	1	2018-06-14	11.9925	53.2062
F04a_P34	F04	10	5	2018-06-14	11.9929	53.206
F04a_P35	F04	2	2	2018-06-14	11.993	53.206
F04a_P36(1)	F04	1	1	2018-06-14	11.9937	53.2053
F04a_P36(2)	F04	1	1	2018-06-14	11.9937	53.2053
F04a_P37	F04	2	2	2018-06-14	11.9937	53.2054
F04a_P38(1)	F04	1	1	2018-06-14	11.9928	53.206
F04a_P38(2)	F04	1	1	2018-06-14	11.9928	53.206
F04a_P39a	F04	14	3	2018-06-14	11.9929	53.2061
F04a_P39b	F04	1	1	2018-06-14	11.9929	53.2061
F04a_P41	F04	1	1	2018-06-14	11.993	53.2061
F04a_P42	F04	1	1	2018-06-14	11.993	53.2061
F04a_P43(1)	F04	2	1	2018-06-14	11.993	53.2061
F04a_P43(2)	F04	1	1	2018-06-14	11.993	53.2061
F04a_P44	F04	5	3	2018-06-14	11.993	53.2061
F04a_P45	F04	5	3	2018-06-14	11.993	53.2061
F04a_P46a	F04	2	1	2018-06-14	11.9945	53.2053
F04a_P46b	F04	6	4	2018-06-14	11.9945	53.2053
F04a_P48	F04	2	2	2018-06-14	11.9946	53.2061
F04b_P01	F04	1	1	2018-06-14	11.9961	53.2051
F04b_P02(1)	F04	1	1	2018-06-14	11.9962	53.2051
F04b_P02(2)	F04	1	1	2018-06-14	11.9962	53.2051
F04b_P03	F04	4	2	2018-06-14	11.9953	53.2057
F04b_P04	F04	2	1	2018-06-14	11.9954	53.206
F04b_P05	F04	10	4	2018-06-14	11.9955	53.206
F04b_P06	F04	4	2	2018-06-14	11.9954	53.2061
F04b_P07	F04	2	1	2018-06-14	11.9955	53.206
F04b_P08	F04	1	1	2018-06-14	11.9953	53.2061
F04b_P09	F04	16	3	2018-06-14	11.9953	53.2063
F04b_P11	F04	24	4	2018-06-14	11.9952	53.2063
F04b_P15	F04	1	1	2018-06-14	11.9955	53.2062
F04b_P16	F04	15	5	2018-06-14	11.9953	53.2063
F04b_P17	F04	31	8	2018-06-14	11.9953	53.2063
F04b_P18	F04	4	2	2018-06-14	11.9953	53.2063
F04b_P19	F04	2	1	2018-06-14	11.9953	53.2063
F04b_P20	F04	11	6	2018-06-14	11.9952	53.2065
F04b_P22	F04	5	3	2018-06-14	11.9952	53.2064
F04b_P23	F04	2	1	2018-06-14	11.9953	53.2064
F04b_P24	F04	2	1	2018-06-14	11.995	53.2072
F04b_P25	F04	4	2	2018-06-14	11.9951	53.2073
F04b_P27	F04	4	2	2018-06-15	11.9951	53.2075
F04b_P28	F04	14	4	2018-06-15	11.9952	53.2076
F04b_P29	F04	1	1	2018-06-15	11.9951	53.2076
F04b_P30	F04	3	2	2018-06-15	11.995	53.2076
F04b_P31	F04	18	5	2018-06-14	11.9951	53.2076
F04b_P32	F04	3	3	2018-06-14	11.9951	53.2076
F04b_P33	F04	1	1	2018-06-15	11.995	53.2076
F04b_P34	F04	11	4	2018-06-15	11.9951	53.2076
F04b_P35	F04	1	1	2018-06-15	11.9951	53.2076
F04b_P36	F04	1	1	2018-06-15	11.9951	53.2076
F04b_P37	F04	2	1	2018-06-15	11.9951	53.2076
F04b_P38	F04	7	3	2018-06-15	11.9951	53.2075
F04b_P39	F04	16	8	2018-06-14	11.9952	53.2075
F04b_P41	F04	7	4	2018-06-15	11.9952	53.2075
F04b_P42	F04	3	1	2018-06-14	11.9952	53.2075
F04b_P43	F04	8	4	2018-06-15	11.9952	53.2075
F04b_P44	F04	2	1	2018-06-14	11.9951	53.2074
F04b_P45	F04	3	1	2018-06-14	11.995	53.2074
F04b_P46	F04	4	2	2018-06-14	11.9951	53.2074
F04b_P47	F04	1	1	2018-06-14	11.9951	53.2074
F04b_P48	F04	3	1	2018-06-14	11.9951	53.2074
F04b_P49	F04	1	1	2018-06-14	11.9951	53.2074
F04b_P50	F04	1	1	2018-06-15	11.995	53.2073
F04b_P54	F04	7	2	2018-06-14	11.9955	53.208
F04b_P57a	F04	3	1	2018-06-14	11.9948	53.2085
F04b_P57b	F04	25	4	2018-06-14	11.9948	53.2085
F04b_P58	F04	18	3	2018-06-14	11.9949	53.2084
F04b_P60	F04	40	4	2018-06-14	11.9951	53.2082
F04b_P61	F04	1	1	2018-06-14	11.9953	53.2082
F04b_P62a	F04	3	1	2018-06-14	11.9953	53.2081
F04b_P62b	F04	1	1	2018-06-14	11.9953	53.2081
F04c_P01	F04	1	1	2018-06-15	11.9953	53.2081
F04c_P02	F04	9	5	2018-06-15	11.9952	53.2079
F04c_P03	F04	1	1	2018-06-15	11.9946	53.2084
F04c_P04	F04	1	1	2018-06-15	11.9945	53.2084
F04c_P05	F04	2	2	2018-06-15	11.9946	53.2081
F04c_P06	F04	2	1	2018-06-15	11.9945	53.208
F04c_P07(1)	F04	2	1	2018-06-14	11.9945	53.2079
F04c_P07(2)	F04	2	1	2018-06-15	11.9945	53.2079
F04c_P08	F04	3	2	2018-06-15	11.9944	53.2079
F04c_P09	F04	2	2	2018-06-15	11.9941	53.208
F04c_P11	F04	1	1	2018-06-15	11.994	53.2081
F04c_P15	F04	2	1	2018-06-15	11.994	53.2081
F04c_P16(1)	F04	3	3	2018-06-15	11.994	53.2081
F04c_P16(2)	F04	2	1	2018-06-15	11.994	53.2081
F04c_P16(3)	F04	2	1	2018-06-15	11.994	53.2081
F04c_P17	F04	2	1	2018-06-15	11.9939	53.2081
F04c_P18	F04	1	1	2018-06-15	11.9945	53.2078
F04c_P19	F04	3	1	2018-06-15	11.9945	53.2076
F04c_P20	F04	5	3	2018-06-15	11.9945	53.2077
F04c_P22	F04	6	4	2018-06-15	11.9942	53.2078
F04c_P23	F04	13	6	2018-06-15	11.9939	53.2079
F04c_P24	F04	3	1	2018-06-15	11.9938	53.208
F04c_P25	F04	3	2	2018-06-15	11.9938	53.208
F04c_P27	F04	18	8	2018-06-15	11.9938	53.208
F04c_P28(1)	F04	5	2	2018-06-15	11.9937	53.2079
F04c_P28(2)	F04	4	2	2018-06-15	11.9937	53.2079
F04c_P29	F04	7	4	2018-06-15	11.9938	53.208
F04c_P30	F04	1	1	2018-06-15	11.9938	53.208
F04c_P31	F04	2	1	2018-06-15	11.9948	53.2075
F04c_P32	F04	2	1	2018-06-15	11.9949	53.2073
F04c_P33	F04	3	1	2018-06-15	11.9948	53.2073
F04c_P34	F04	1	1	2018-06-15	11.9945	53.2075
F04c_P35	F04	2	2	2018-06-15	11.9943	53.2076
F04c_P36	F04	2	1	2018-06-15	11.9936	53.2079
F04c_P37	F04	2	1	2018-06-15	11.9936	53.2079
F04c_P38	F04	4	2	2018-06-15	11.9936	53.2079
F04c_P39	F04	4	2	2018-06-15	11.9936	53.2079
F04c_P41	F04	18	3	2018-06-15	11.9944	53.2075
F04c_P42	F04	3	3	2018-06-15	11.9944	53.2075
F04c_P43	F04	2	1	2018-06-15	11.9948	53.2073
F04c_P44	F04	9	4	2018-06-15	11.9949	53.2073
F04c_P45	F04	5	3	2018-06-15	11.9949	53.2073
F04c_P46	F04	4	4	2018-06-15	11.9936	53.2077
F04c_P47a	F04	15	8	2018-06-15	11.9937	53.2077
F04c_P47b	F04	1	1	2018-06-15	11.9937	53.2077
F04c_P47c	F04	1	1	2018-06-15	11.9937	53.2077
F04c_P48	F04	2	1	2018-06-15	11.9936	53.2077
F04c_P49	F04	4	1	2018-06-15	11.9936	53.2077
F04c_P50	F04	25	4	2018-06-15	11.9936	53.2078
F04c_P54	F04	3	2	2018-06-15	11.9935	53.2078
F04c_P57	F04	8	2	2018-06-15	11.9935	53.2078
F04c_P58	F04	6	4	2018-06-15	11.9934	53.2079
F04c_P60	F04	2	1	2018-06-15	11.9933	53.2078
F04c_P61	F04	12	5	2018-06-15	11.9933	53.2078
F04c_P62	F04	3	1	2018-06-15	11.9935	53.2078
F04c_P63	F04	2	1	2018-06-15	11.9936	53.2078
F04c_P64	F04	7	2	2018-06-15	11.9943	53.2082
F04d_P01	F04	14	5	2018-06-15	11.9932	53.2078
F04d_P02	F04	10	7	2018-06-15	11.9932	53.2078
F04d_P03(1)	F04	2	2	2018-06-15	11.9933	53.2077
F04d_P03(2)	F04	2	2	2018-06-15	11.9933	53.2077
F04d_P04(1)	F04	4	2	2018-06-15	11.9933	53.2077
F04d_P04(2)	F04	3	2	2018-06-15	11.9933	53.2077
F04d_P05	F04	2	1	2018-06-15	11.9933	53.2077
F04d_P06	F04	3	2	2018-06-15	11.9936	53.2076
F04d_P07	F04	2	2	2018-06-15	11.9937	53.2076
F04d_P08	F04	1	1	2018-06-15	11.9937	53.2076
F04d_P09	F04	1	1	2018-06-15	11.9937	53.2075
F04d_P11	F04	1	1	2018-06-15	11.9938	53.2075
F04d_P15	F04	9	6	2018-06-15	11.9939	53.2075
F04d_P16	F04	1	1	2018-06-15	11.994	53.2075
F04d_P17(1)	F04	2	1	2018-06-15	11.994	53.2075
F04d_P17(2)	F04	2	1	2018-06-15	11.994	53.2075
F04d_P18(1)	F04	1	1	2018-06-15	11.9936	53.2075
F04d_P18(2)	F04	1	1	2018-06-15	11.9936	53.2075
F04d_P19	F04	3	3	2018-06-15	11.9933	53.2076
F04d_P20	F04	2	2	2018-06-15	11.9931	53.2076
F04d_P22	F04	3	2	2018-06-15	11.9936	53.2074
F04d_P23	F04	5	3	2018-06-15	11.9938	53.2073
F04d_P24	F04	1	1	2018-06-15	11.9939	53.2073
F04d_P25(1)	F04	2	1	2018-06-15	11.9941	53.2072
F04d_P25(2)	F04	1	1	2018-06-15	11.9941	53.2072
F04d_P27	F04	1	1	2018-06-15	11.9934	53.2074
F04d_P28	F04	1	1	2018-06-15	11.9931	53.2075
F04d_P29	F04	2	1	2018-06-15	11.9931	53.2076
F04d_P30	F04	5	3	2018-06-15	11.9929	53.2076
F04d_P31	F04	3	3	2018-06-15	11.9929	53.2076
F04d_P32	F04	51	8	2018-06-15	11.9929	53.2076
F04d_P33	F04	2	1	2018-06-15	11.9929	53.2075
F04d_P34	F04	2	1	2018-06-15	11.9941	53.2071
F04d_P35	F04	1	1	2018-06-15	11.993	53.2075
F06_M23	F06			2018-09-06	11.9533	53.1875
F06_M24	F06			2018-09-06	11.9532	53.1874
F06_M25	F06			2018-09-06	11.9528	53.1878
F06_P01	F06	1	1	2018-05-06	11.9529	53.1863
F06_P02	F06	7	3	2018-05-06	11.9526	53.1867
F06_P03	F06	3	3	2018-05-06	11.9527	53.1868
F06_P04	F06	3	2	2018-05-06	11.9517	53.1874
F06_P05	F06	1	1	2018-05-06	11.9517	53.1874
F06_P06	F06	2	1	2018-05-06	11.9518	53.1874
F06_P07	F06	1	1	2018-05-06	11.9519	53.1876
F06_P08	F06	2	2	2018-05-06	11.9518	53.1875
F06_P09	F06	2	2	2018-05-06	11.9518	53.1878
F06_P11	F06	2	1	2018-05-06	11.952	53.1882
F06_P15	F06	3	1	2018-05-06	11.952	53.1881
F06_P16	F06	1	1	2018-05-06	11.952	53.1881
F06_P17a	F06	3	1	2018-05-06	11.952	53.1871
F06_P17b	F06	1	1	2018-05-06	11.952	53.1871
F06_P18	F06	2	1	2018-05-06	11.952	53.1872
F06_P19	F06	1	1	2018-05-06	11.9519	53.1874
F06_P20	F06	7	3	2018-05-06	11.9519	53.1879
F06_P22	F06	1	1	2018-05-06	11.9521	53.188
F06_P23	F06	1	1	2018-05-06	11.952	53.1877
F06_P24	F06	3	2	2018-05-06	11.9521	53.1873
F06_P25	F06	9	3	2018-05-06	11.9521	53.1873
F06_P27	F06	15	5	2018-05-06	11.9523	53.187
F06_P28	F06	3	1	2018-06-06	11.9524	53.1868
F06_P29	F06	4	2	2018-05-06	11.9522	53.187
F06_P30	F06	4	3	2018-05-06	11.952	53.1875
F06_P31(1)	F06	9	2	2018-05-06	11.9522	53.1875
F06_P31(2)	F06	13	3	2018-05-06	11.9522	53.1875
F06_P32	F06	2	1	2018-05-06	11.9522	53.1876
F06_P33	F06	1	1	2018-05-06	11.9522	53.1876
F06_P34	F06	3	3	2018-05-06	11.9523	53.1874
F06_P35	F06	1	1	2018-05-06	11.9524	53.1875
F06_P36	F06	9	4	2018-05-06	11.9526	53.1875
F06_P37(1)	F06	2	1	2018-05-06	11.9526	53.1875
F06_P37(2)	F06	1	1	2018-05-06	11.9526	53.1875
F06_P38	F06	1	1	2018-05-06	11.9525	53.1875
F06_P39	F06	12	4	2018-05-06	11.9525	53.1875
F06_P41	F06	19	5	2018-05-06	11.9525	53.1876
F06_P42	F06	2	1	2018-05-06	11.9525	53.1875
F06_P43(1)	F06	2	1	2018-05-06	11.9526	53.1875
F06_P43(2)	F06	2	2	2018-05-06	11.9526	53.1875
F06_P44	F06	13	3	2018-05-06	11.9526	53.1876
F06_P45(1)	F06	1	1	2018-05-06	11.9526	53.1876
F06_P45(2)	F06	3	3	2018-05-06	11.9526	53.1876
F06_P46	F06	7	3	2018-05-06	11.9525	53.1876
F06_P47	F06	15	4	2018-05-06	11.9526	53.1876
F06_P48	F06	6	3	2018-05-06	11.9526	53.1876
F06_P49	F06	2	2	2018-05-06	11.9527	53.1875
F06_P50	F06	11	5	2018-05-06	11.9523	53.1877
F06_P54	F06	1	1	2018-05-06	11.9526	53.1875
F06_P57(1)	F06	1	1	2018-05-06	11.9526	53.1875
F06_P57(2)	F06	1	1	2018-05-06	11.9526	53.1875
F06_P58	F06	1	1	2018-05-06	11.9526	53.1875
F06_P60(1)	F06	2	1	2018-05-06	11.9526	53.1875
F06_P60(2)	F06	1	1	2018-05-06	11.9526	53.1875
F06_P61	F06	4	1	2018-06-06	11.9524	53.187
F06_P62	F06	1	1	2018-06-06	11.9524	53.1871
F06_P63	F06	1	1	2018-06-06	11.9525	53.1874
F06_P64	F06	1	1	2018-06-06	11.9526	53.1875
F06a_P01(1)	F06	1	1	2018-05-06	11.9526	53.1874
F06a_P01(2)	F06	1	1	2018-05-06	11.9526	53.1874
F06a_P02(1)	F06	1	1	2018-05-06	11.9526	53.1874
F06a_P02(2)	F06	1	1	2018-05-06	11.9526	53.1874
F06a_P03	F06	1	1	2018-05-06	11.9526	53.1874
F06a_P04	F06	1	1	2018-05-06	11.9525	53.1873
F06a_P05	F06	11	5	2018-05-06	11.9526	53.1873
F06a_P06(1)	F06	2	1	2018-05-06	11.9525	53.1873
F06a_P06(2)	F06	2	2	2018-05-06	11.9525	53.1873
F06a_P07	F06	6	4	2018-05-06	11.9527	53.1873
F06a_P08(1)	F06	2	1	2018-05-06	11.9526	53.1873
F06a_P08(2)	F06	2	1	2018-05-06	11.9526	53.1873
F06a_P08(3)	F06	1	1	2018-05-06	11.9526	53.1873
F06a_P09	F06	3	3	2018-05-06	11.9527	53.1873
F06a_P11	F06	1	1	2018-05-06	11.9527	53.1873
F06a_P15	F06	7	3	2018-05-06	11.9527	53.1873
F06a_P16	F06	3	2	2018-05-06	11.9527	53.1873
F06a_P17	F06	2	1	2018-05-06	11.9526	53.1873
F06a_P18	F06	4	2	2018-05-06	11.9527	53.1873
F06a_P19	F06	3	1	2018-05-06	11.9527	53.1873
F06a_P20	F06	2	1	2018-05-06	11.9527	53.1873
F06a_P22	F06	8	4	2018-05-06	11.9528	53.187
F06a_P23	F06	4	2	2018-05-06	11.9528	53.187
F06a_P24	F06	29	6	2018-05-06	11.9528	53.187
F06a_P25	F06	96	16	2018-05-06	11.9529	53.187
F06a_P27(1)	F06	42	6	2018-05-06	11.9529	53.1871
F06a_P27(2)	F06	9	1	2018-05-06	11.9529	53.1871
F06a_P28	F06	5	3	2018-05-06	11.9529	53.1871
F06a_P29	F06	127	12	2018-05-06	11.9528	53.1871
F06a_P30	F06	15	5	2018-05-06	11.9528	53.1872
F06a_P31	F06	6	3	2018-05-06	11.9528	53.1873
F06a_P32	F06	2	1	2018-06-06	11.9528	53.1873
F06a_P33	F06	5	1	2018-06-06	11.9528	53.1873
F06a_P34	F06	3	1	2018-06-06	11.9528	53.1873
F06a_P35	F06	15	6	2018-06-06	11.9528	53.1873
F06a_P36	F06	2	1	2018-06-06	11.9528	53.1873
F06a_P37	F06	5	2	2018-06-06	11.9526	53.1874
F06a_P38	F06	7	2	2018-06-06	11.9525	53.1874
F06a_P39	F06	2	1	2018-06-06	11.9526	53.1875
F06a_P41	F06	110	12	2018-06-06	11.9527	53.1879
F06a_P42	F06	4	1	2018-06-06	11.9527	53.1878
F06a_P43	F06	12	2	2018-06-06	11.9528	53.1879
F06a_P44	F06	6	1	2018-06-06	11.9528	53.1879
F06a_P45a	F06	58	8	2018-06-06	11.9528	53.1879
F06a_P45b	F06	3	1	2018-06-06	11.9528	53.1879
F06a_P45c	F06	1	1	2018-06-06	11.9528	53.1879
F06a_P46	F06	1	1	2018-06-06	11.9528	53.188
F06a_P47	F06	1	1	2018-06-06	11.9527	53.188
F06a_P48	F06	1	1	2018-06-06	11.9527	53.1881
F06a_P49	F06	3	1	2018-06-06	11.9527	53.1881
F06a_P50	F06	1	1	2018-06-06	11.9527	53.1881
F06a_P54	F06	39	9	2018-06-06	11.9528	53.1881
F06a_P57a	F06	3	2	2018-06-06	11.9528	53.188
F06a_P57b	F06	2	2	2018-06-06	11.9528	53.188
F06a_P58	F06	1	1	2018-06-06	11.9528	53.1881
F06a_P60	F06	1	1	2018-06-06	11.9529	53.188
F06a_P61	F06	8	4	2018-06-06	11.9528	53.1882
F06b_P01(1)	F06	2	1	2018-05-07	11.9529	53.1871
F06b_P01(2)	F06	2	1	2018-05-07	11.9529	53.1871
F06b_P02	F06	5	2	2018-05-07	11.9529	53.1871
F06b_P03	F06	1	1	2018-05-07	11.9529	53.1871
F06b_P04	F06	6	3	2018-05-07	11.9529	53.1871
F06b_P05	F06	14	5	2018-05-07	11.9529	53.1873
F06b_P06	F06	1	1	2018-05-07	11.9528	53.1873
F06b_P07(1)	F06	1	1	2018-05-07	11.9527	53.1874
F06b_P07(2)	F06	2	2	2018-05-07	11.9527	53.1874
F06b_P08	F06	2	2	2018-05-07	11.9527	53.1875
F06b_P09	F06	7	4	2018-05-07	11.9528	53.1875
F06b_P11	F06	2	2	2018-05-07	11.9527	53.1875
F06b_P15	F06	1	1	2018-05-07	11.9528	53.1875
F06b_P16(1)	F06	2	2	2018-05-07	11.9528	53.1874
F06b_P16(2)	F06	2	1	2018-05-07	11.9528	53.1874
F06b_P17	F06	3	1	2018-05-07	11.9528	53.1874
F06b_P18	F06	1	1	2018-05-07	11.9528	53.1875
F06b_P19	F06	3	2	2018-05-07	11.9528	53.1875
F06b_P20	F06	3	1	2018-05-07	11.9528	53.1875
F06b_P22	F06	7	3	2018-05-07	11.9526	53.1876
F06b_P23	F06	1	1	2018-05-07	11.9528	53.1876
F06b_P24	F06	11	4	2018-05-07	11.9527	53.1875
F06b_P25	F06	2	2	2018-05-07	11.9528	53.1875
F06b_P27	F06	5	3	2018-05-07	11.9528	53.1876
F06b_P28	F06	12	4	2018-05-07	11.9529	53.1879
F06b_P29	F06	1	1	2018-05-07	11.9529	53.1879
F06b_P30	F06	5	1	2018-05-07	11.9528	53.188
F06b_P31	F06	23	6	2018-05-07	11.953	53.1879
F06b_P32	F06	5	3	2018-05-07	11.9529	53.1879
F06b_P33	F06	2	2	2018-05-07	11.953	53.188
F06b_P34	F06	2	1	2018-05-07	11.9528	53.188
F06b_P35	F06	6	3	2018-05-07	11.9528	53.188
F06b_P36	F06	138	16	2018-05-07	11.9529	53.188
F06b_P37	F06	2	2	2018-05-07	11.9529	53.188
F06b_P38	F06	3	2	2018-05-07	11.953	53.188
F06b_P39	F06	37	8	2018-05-07	11.953	53.188
F06b_P41	F06	1	1	2018-05-07	11.953	53.188
F06b_P42	F06	5	3	2018-05-07	11.953	53.188
F06b_P43	F06	1	1	2018-05-07	11.953	53.188
F06b_P44	F06	3	2	2018-05-07	11.9531	53.188
F06b_P45	F06	4	2	2018-05-07	11.953	53.188
F06b_P46	F06	6	4	2018-05-07	11.9529	53.188
F06b_P47	F06	1	1	2018-05-07	11.953	53.188
F06b_P48	F06	3	1	2018-05-07	11.9529	53.188
F06b_P49	F06	2	1	2018-05-07	11.9529	53.188
F06b_P50	F06	1	1	2018-05-07	11.9529	53.188
F06b_P54	F06	2	1	2018-05-07	11.953	53.1881
F06b_P57	F06	1	1	2018-05-07	11.9529	53.1881
F06b_P58	F06	9	3	2018-05-07	11.9529	53.1881
F06b_P60	F06	19	6	2018-05-07	11.9529	53.1881
F06b_P61	F06	2	1	2018-05-07	11.9528	53.1881
F06b_P62	F06	1	1	2018-05-07	11.9528	53.188
F06b_P63	F06	1	1	2018-05-07	11.9529	53.1878
F06b_P64	F06	1	1	2018-05-07	11.9528	53.1876
F06b_P65	F06	2	1	2018-05-07
F06c_P01	F06	1	1	2018-05-07	11.953	53.1881
F06c_P02	F06	5	3	2018-05-07	11.9531	53.188
F06c_P03	F06	5	3	2018-05-07	11.9531	53.188
F06c_P04	F06	1	1	2018-05-07	11.9532	53.1879
F06c_P05	F06	8	3	2018-05-07	11.9532	53.1879
F06c_P06	F06	17	5	2018-05-07	11.9532	53.1879
F06c_P07	F06	4	1	2018-05-07	11.9532	53.1879
F06c_P08	F06	1	1	2018-05-07	11.9532	53.188
F06c_P09	F06	8	4	2018-05-07	11.9532	53.188
F06c_P11	F06	1	1	2018-05-07	11.9532	53.1879
F06c_P15	F06	1	1	2018-05-07	11.9533	53.1879
F06c_P16	F06	1	1	2018-05-07	11.9532	53.1879
F06c_P17	F06	10	5	2018-05-07	11.9532	53.1879
F06c_P18	F06	1	1	2018-05-07	11.9531	53.1879
F06c_P19	F06	1	1	2018-05-07	11.9531	53.1879
F06c_P20	F06	17	5	2018-05-07	11.9532	53.1879
F06c_P22	F06	2	1	2018-05-07	11.953	53.1877
F06c_P23	F06	1	1	2018-05-07	11.953	53.1876
F06c_P24	F06	3	2	2018-05-07	11.953	53.1875
F06c_P25	F06	4	3	2018-05-07	11.953	53.1875
F06c_P27	F06	2	2	2018-05-07	11.953	53.1875
F06c_P28	F06	3	3	2018-05-07	11.953	53.1875
F06c_P29	F06	5	2	2018-05-07	11.9529	53.1875
F06c_P30	F06	1	1	2018-05-07	11.9529	53.1875
F06c_P31(1)	F06	1	1	2018-05-07	11.9529	53.1874
F06c_P31(2)	F06	1	1	2018-05-07	11.9529	53.1874
F06c_P32	F06	1	1	2018-05-07	11.9529	53.1874
F06c_P33	F06	1	1	2018-05-07	11.9529	53.1874
F06c_P34	F06	13	4	2018-05-07	11.9529	53.1874
F06c_P35	F06	3	1	2018-05-07	11.953	53.1875
F06c_P36	F06	1	1	2018-05-07	11.953	53.1875
F06c_P37	F06	4	1	2018-05-07	11.953	53.1874
F06c_P38	F06	9	3	2018-05-07	11.953	53.1874
F06c_P39a	F06	6	4	2018-05-07	11.953	53.1874
F06c_P39b	F06	5	1	2018-05-07	11.953	53.1874
F06c_P41	F06	9	2	2018-05-07	11.9531	53.1874
F06c_P42	F06	16	3	2018-05-07	11.9531	53.1874
F06c_P43	F06	2	1	2018-05-07	11.9531	53.1874
F06c_P44	F06	1	1	2018-05-07	11.953	53.1873
F06c_P45a	F06	3	1	2018-05-07	11.953	53.1874
F06c_P45b	F06	2	1	2018-05-07	11.953	53.1874
F06c_P46	F06	3	1	2018-05-07	11.953	53.1874
F06c_P47	F06	3	3	2018-05-07	11.9531	53.1874
F06c_P48	F06	3	1	2018-05-07	11.953	53.1875
F06c_P49	F06	14	4	2018-05-07	11.953	53.1875
F06c_P50	F06	19	5	2018-05-07	11.953	53.1874
F06c_P54	F06	3	1	2018-05-07	11.9531	53.1873
F06c_P57	F06	3	1	2018-05-07	11.9531	53.1873
F06c_P58	F06	3	2	2018-05-07	11.9531	53.1873
F06c_P60	F06	11	1	2018-05-07	11.9531	53.1873
F06c_P61	F06	2	1	2018-05-07	11.9531	53.1873
F06d_P01	F06	48	10	2018-05-07	11.9531	53.1873
F06d_P02(1)	F06	3	2	2018-05-07	11.9531	53.1873
F06d_P02(2)	F06	2	1	2018-05-07	11.9531	53.1873
F06d_P03(1)	F06	5	2	2018-05-07	11.9532	53.1874
F06d_P03(2)	F06	8	3	2018-05-07	11.9532	53.1874
F06d_P04(1)	F06	3	1	2018-05-07	11.9531	53.1873
F06d_P04(2)	F06	11	3	2018-05-07	11.9531	53.1873
F06d_P05	F06	1	1	2018-05-07	11.9532	53.1873
F06d_P06	F06	2	1	2018-05-07	11.9532	53.1874
F06d_P07	F06	3	1	2018-05-07	11.9532	53.1874
F06d_P08	F06	3	2	2018-05-07	11.9533	53.1874
F06d_P09	F06	4	2	2018-05-07	11.9533	53.1874
F06d_P11	F06	5	2	2018-05-07	11.9533	53.1875
F06d_P15(1)	F06	2	1	2018-05-07	11.9533	53.1875
F06d_P15(2)	F06	2	1	2018-05-07	11.9533	53.1875
F06d_P16	F06	2	1	2018-05-07	11.9532	53.1874
F06d_P17(1)	F06	5	3	2018-05-07	11.9531	53.1875
F06d_P17(2)	F06	2	1	2018-05-07	11.9531	53.1875
F06d_P18	F06	5	3	2018-05-07	11.953	53.1875
F06d_P19	F06	20	5	2018-05-07	11.9531	53.1876
F06d_P20	F06	3	1	2018-05-07	11.9532	53.1876
F06d_P22	F06	17	4	2018-05-07	11.9533	53.1876
F06d_P23	F06	8	4	2018-05-07	11.9531	53.1877
F06d_P24	F06	2	2	2018-05-07	11.9533	53.1878
F06d_P25	F06	1	1	2018-05-07	11.9533	53.1878
F06d_P27	F06	6	3	2018-05-07	11.9533	53.1879
F06d_P28	F06	1	1	2018-05-07	11.9533	53.1879
F06d_P29	F06	2	2	2018-05-07	11.9533	53.1879
F06d_P30	F06	3	2	2018-05-07	11.9532	53.188
F06d_P31	F06	7	3	2018-05-07	11.9533	53.1878
F06d_P32	F06	14	5	2018-05-07	11.9533	53.188
F06d_P33	F06	1	1	2018-05-07	11.9532	53.1881
F06d_P34	F06	6	1	2018-06-07	11.9534	53.1879
F06d_P35	F06	3	1	2018-06-07	11.9534	53.1879
F06d_P36	F06	1	1	2018-06-07	11.9535	53.1878
F06d_P37	F06	4	1	2018-06-07	11.9534	53.1877
F06d_P38	F06	1	1	2018-06-07	11.9535	53.1877
F06d_P39a	F06	1	1	2018-06-07	11.9535	53.1877
F06d_P39b	F06	8	2	2018-06-07	11.9535	53.1877
F06d_P41	F06	1	1	2018-06-07	11.9535	53.1877
F06d_P42	F06	1	1	2018-06-07	11.9535	53.1877
F06d_P44	F06	1	1	2018-06-07	11.9535	53.1877
F06d_P45	F06	1	1	2018-06-07	11.9535	53.1877
F06d_P46	F06	1	1	2018-06-07	11.9535	53.1878
F06d_P47	F06	2	1	2018-06-07	11.9535	53.1877
F06d_P48	F06	1	1	2018-06-07	11.9535	53.1877
F06d_P49	F06	1	1	2018-06-07	11.9535	53.1876
F06d_P50	F06	2	1	2018-06-07	11.9535	53.1876
F06d_P54	F06	11	1	2018-06-07	11.9533	53.1875
F06d_P57	F06	6	1	2018-06-07	11.9533	53.1875
F06d_P58a	F06	6	1	2018-06-07	11.9533	53.1875
F06d_P58b	F06	8	1	2018-06-07	11.9533	53.1875
F06d_P60	F06	1	1	2018-06-07	11.9533	53.1875
F06d_P61	F06	6	1	2018-06-07	11.9533	53.1874
F06d_P62	F06	3	1	2018-06-07	11.9532	53.1881
F06e_P01	F06	24	8	2018-05-07	11.9534	53.1875
F06e_P02	F06	4	2	2018-05-07	11.9534	53.1874
F06e_P03(1)	F06	38	6	2018-05-07	11.9536	53.1875
F06e_P03(2)	F06	7	1	2018-05-07	11.9536	53.1875
F06e_P04	F06	8	4	2018-05-07	11.9536	53.1875
F06e_P05	F06	22	5	2018-05-07	11.9536	53.1875
F06e_P06	F06	8	4	2018-05-07	11.9538	53.1875
F06e_P07	F06	1	1	2018-05-07	11.9537	53.1875
F06e_P08	F06	8	3	2018-05-07	11.9534	53.1874
F06e_P09	F06	6	2	2018-05-07	11.9536	53.1876
F06e_P11	F06	1	1	2018-05-07	11.9538	53.1876
F06e_P15	F06	1	1	2018-05-07	11.9536	53.1877
F06e_P16	F06	1	1	2018-05-07	11.9536	53.1878
F06e_P17	F06	3	1	2018-05-07	11.9536	53.1877
F06e_P18	F06	3	2	2018-05-07	11.9536	53.1878
F06e_P19	F06	3	1	2018-06-08	11.9535	53.1878
F06e_P20(1)	F06	1	1	2018-05-07	11.9536	53.1879
F06e_P20(2)	F06	1	1	2018-05-07	11.9536	53.1879
F06e_P22	F06	1	1	2018-05-07	11.9534	53.188
F06e_P23	F06	2	1	2018-05-07	11.9534	53.1881
F06e_P24	F06	3	1	2018-05-07	11.9534	53.1881
F06e_P25	F06	1	1	2018-05-07	11.9534	53.1881
F06e_P27	F06	1	1	2018-05-07	11.9536	53.188
F06e_P28	F06	2	1	2018-05-07	11.9537	53.188
F06e_P29	F06	2	2	2018-05-07	11.9535	53.1875
F06e_P30	F06	9	4	2018-05-07	11.9536	53.1874
F06e_P31	F06	1	1	2018-05-07	11.9538	53.1874
F06e_P32	F06	6	1	2018-06-08	11.9537	53.1882
F06e_P33	F06	2	2	2018-06-08	11.9538	53.1881
F06e_P34	F06	5	3	2018-05-07	11.9541	53.1879
F06e_P35(1)	F06	2	1	2018-05-07	11.9536	53.1878
F06e_P35(2)	F06	1	1	2018-05-07	11.9536	53.1878
F06e_P36	F06	3	1	2018-05-07	11.9536	53.1877
F06e_P37	F06	8	3	2018-05-07	11.9542	53.1874
F06e_P38	F06	103	13	2018-06-08	11.9544	53.1874
F06e_P39	F06	1	1	2018-06-08	11.954	53.1881
F06e_P41	F06	23	1	2018-06-08	11.9539	53.1873
F06e_P42	F06	4	2	2018-05-07	11.9534	53.1874
F06e_P43	F06	1	1	2018-05-07	11.9534	53.1874
F06e_P44	F06	7	3	2018-06-08	11.9551	53.1876
F06e_P45	F06	2	2	2018-06-08	11.9546	53.1881
F06e_P46	F06	1	1	2018-06-08	11.9552	53.1873
F06e_P47	F06	10	1	2018-06-08	11.9554	53.1868
F06e_P48a	F06	18	2	2018-06-08	11.9538	53.1867
F06e_P48b	F06	50	6	2018-06-08	11.9538	53.1867
F06e_P49	F06	1	1	2018-06-08	11.9537	53.1867
F06e_P50	F06	2	1	2018-06-08	11.9539	53.1865
F07_M21	F07			2018-09-05	11.9619	53.1926
F07_P01	F07	139	16	2018-05-18	11.9621	53.1924
F07_P02	F07	1	1	2018-05-18	11.9621	53.1923
F07_P03a	F07	6	1	2018-05-18	11.9621	53.1924
F07_P03b	F07	190	25	2018-05-18	11.9621	53.1924
F07_P04	F07	3	1	2018-05-18	11.9621	53.1923
F07_P05	F07	2	1	2018-05-18	11.9622	53.1923
F07_P06	F07	2	1	2018-05-18	11.9622	53.1923
F07_P07	F07	2	1	2018-05-18	11.9622	53.1923
F07_P08	F07	1	1	2018-05-18	11.9622	53.1922
F07_P09	F07	2	1	2018-05-18	11.9621	53.1923
F07_P10	F07	5	2	2018-05-18	11.9621	53.1923
F07_P11	F07	3	2	2018-05-18	11.9622	53.1923
F07_P12	F07	2	1	2018-05-18	11.962	53.1923
F07_P13	F07	2	2	2018-05-18	11.962	53.1924
F07_P14	F07	1	1	2018-05-18	11.9621	53.1924
F07_P15	F07	1	1	2018-05-18	11.9622	53.1923
F07_P16	F07	1	1	2018-05-18	11.9621	53.1923
F07_P17	F07	1	1	2018-05-18	11.9621	53.1923
F07_P18	F07	1	1	2018-05-18	11.9622	53.1924
F07_P19	F07	1	1	2018-05-18	11.9621	53.1924
F07_P20	F07	3	1	2018-05-18	11.9622	53.1923
F07_P21a	F07	1	1	2018-05-18	11.9622	53.1923
F07_P21b	F07	1	1	2018-05-18	11.9622	53.1923
F07_P22	F07	1	1	2018-05-18	11.9622	53.1923
F07_P23	F07	3	1	2018-05-18	11.9621	53.1923
F07_P24	F07	2	1	2018-05-18	11.9622	53.1924
F07_P25	F07	1	1	2018-05-18	11.9622	53.1922
F07_P26	F07	2	1	2018-05-18	11.9622	53.1924
F07_P27	F07	2	1	2018-05-18	11.962	53.1924
F07_P28	F07	1	1	2018-05-18	11.962	53.1923
F07_P29	F07	3	2	2018-05-18	11.9621	53.1925
F07_P30	F07	2	1	2018-05-18	11.9621	53.1924
F07_P31	F07	1	1	2018-05-18	11.9619	53.1923
F07_P32	F07	1	1	2018-05-18	11.9619	53.1923
F07_P33	F07	1	1	2018-05-18	11.9618	53.1923
F07_P34	F07	1	1	2018-05-18	11.9619	53.1922
F07_P35	F07	1	1	2018-05-18	11.9618	53.1922
F07_P36	F07	1	1	2018-05-18	11.9618	53.1923
F07_P37	F07	1	1	2018-05-18	11.9619	53.1926
F07_P38	F07	4	1	2018-05-18	11.9619	53.1926
F07_P39	F07	9	2	2018-05-18	11.9619	53.1927
F07_P40	F07	4	2	2018-05-18	11.962	53.1924
F07_P41	F07	1	1	2018-05-18	11.962	53.1925
F07_P42	F07	1	1	2018-05-18	11.9621	53.1924
F07_P44	F07	1	1	2018-05-18	11.9621	53.1925
F07_P45	F07	2	1	2018-05-18	11.9622	53.1925
F07_P46	F07	3	2	2018-05-18	11.9623	53.1925
F07_P47	F07	1	1	2018-05-18	11.9624	53.1926
F07_P48a	F07	8	2	2018-05-18	11.9626	53.1917
F07_P48b	F07	1	1	2018-05-18	11.9626	53.1917
F07_P49	F07	1	1	2018-05-18	11.9625	53.1918
F07_P50	F07	3	1	2018-05-18	11.9617	53.1932
F07_P51	F07	1	1	2018-05-18	11.9622	53.1919
F07_P52	F07	20	4	2018-05-18	11.962	53.192
F07_P53	F07	1	1	2018-05-18	11.9619	53.1921
F07_P54	F07	1	1	2018-05-18	11.9619	53.1922
F07_P55	F07	13	4	2018-05-18	11.9618	53.1926
F07_P56	F07	2	2	2018-05-18	11.9617	53.1926
F07_P57	F07	1	1	2018-05-18	11.9619	53.1926
F07_P58	F07	1	1	2018-05-18	11.9618	53.1927
F07_P59	F07	1	1	2018-05-18	11.9618	53.1927
F07_P60	F07	7	3	2018-05-18	11.9619	53.1926
F07a_P01	F07	1	1	2018-05-22	11.9617	53.1922
F07a_P02	F07	1	1	2018-05-22	11.9616	53.1923
F07a_P03	F07	1	1	2018-05-22	11.9618	53.1926
F07a_P04	F07	5	2	2018-05-22	11.9616	53.1927
F07a_P05	F07	18	4	2018-05-22	11.9626	53.1922
F07a_P06	F07	3	1	2018-05-22	11.9627	53.1923
F07a_P07a	F07	3	1	2018-05-22	11.9626	53.1922
F07a_P07b	F07	1	1	2018-05-22	11.9626	53.1922
F07a_P08	F07	4	1	2018-05-22	11.9625	53.1922
F07a_P09	F07	2	1	2018-05-22	11.9626	53.1922
F07a_P10	F07	1	1	2018-05-22	11.9622	53.1924
F07a_P11	F07	1	1	2018-05-22	11.9624	53.1922
F07a_P12	F07	1	1	2018-05-22	11.9624	53.1922
F07a_P13	F07	2	2	2018-05-22	11.9624	53.1924
F07a_P14	F07	2	2	2018-05-22	11.9625	53.1923
F07a_P15	F07	7	3	2018-05-22	11.9628	53.1922
F07a_P16	F07	6	2	2018-05-22	11.9627	53.1919
F07a_P17	F07	1	1	2018-05-22	11.9625	53.1918
F07a_P18	F07	18	5	2018-05-22	11.963	53.1922
F07a_P19	F07	5	4	2018-05-22	11.963	53.1923
F07a_P20	F07	4	1	2018-05-22	11.9632	53.1923
F07a_P21	F07	4	3	2018-05-22	11.9631	53.1922
F07a_P22	F07	2	2	2018-05-22	11.9633	53.1922
F07a_P23	F07	5	2	2018-05-22	11.9634	53.1922
F07a_P24(1)	F07	7	2	2018-05-22	11.9633	53.192
F07a_P24(2)	F07	7	2	2018-05-22	11.9633	53.192
F07a_P25	F07	2	1	2018-05-22	11.9636	53.1924
F07a_P26	F07	5	1	2018-05-22	11.9649	53.1932
F07a_P27(1)	F07	2	1	2018-05-22	11.9637	53.1924
F07a_P27(2)	F07	2	1	2018-05-22	11.9637	53.1924
F07a_P28	F07	8	1	2018-05-22	11.9633	53.1919
F07a_P29	F07	1	1	2018-05-22	11.9636	53.1925
F07a_P30	F07	16	4	2018-05-22	11.963	53.1927
F07a_P31	F07	3	1	2018-05-22	11.9634	53.193
F07a_P32	F07	2	1	2018-05-22	11.9636	53.1929
F07a_P33(1)	F07	2	1	2018-05-22	11.9633	53.1926
F07a_P33(2)	F07	1	1	2018-05-22	11.9633	53.1926
F07a_P34	F07	1	1	2018-05-22	11.9622	53.194
F07a_P35	F07	1	1	2018-05-22	11.9623	53.1937
F07a_P36	F07	15	5	2018-05-22	11.9623	53.1928
F07a_P37	F07	5	3	2018-05-22	11.9622	53.1928
F07a_P38	F07	5	1	2018-05-22	11.9626	53.1933
F07a_P39	F07	7	2	2018-05-22	11.9623	53.1937
F07a_P40(1)	F07	3	1	2018-05-22	11.9622	53.1928
F07a_P40(2)	F07	3	1	2018-05-22	11.9622	53.1928
F07a_P41	F07	1	1	2018-05-22	11.9621	53.1928
F07a_P42	F07	17	5	2018-05-22	11.9623	53.1929
F07a_P43	F07	6	2	2018-05-22	11.9622	53.1929
F07a_P44	F07	1	1	2018-05-22	11.9621	53.1929
F07a_P45	F07	1	1	2018-05-22	11.962	53.1938
F07a_P46	F07	1	1	2018-05-22	11.9622	53.193
F07a_P47	F07	9	2	2018-05-22	11.9624	53.1911
F07a_P48	F07	1	1	2018-05-22	11.9621	53.1939
F07a_P49	F07	2	1	2018-05-22	11.9621	53.194
F07a_P51	F07	17	3	2018-05-22	11.9621	53.1941
F07a_P52	F07	13	4	2018-05-22	11.962	53.1941
F07a_P53	F07	1	1	2018-05-22	11.962	53.1941
F07a_P54(1)	F07	1	1	2018-05-22	11.9621	53.1941
F07a_P54(2)	F07	1	1	2018-05-22	11.9621	53.1941
F07a_P55	F07	7	2	2018-05-22	11.962	53.1941
F07a_P56	F07	3	1	2018-05-22	11.962	53.1941
F07a_P57	F07	2	1	2018-05-22	11.962	53.1941
F07a_P58	F07	1	1	2018-05-22	11.962	53.1941
F07a_P59	F07	5	2	2018-05-22	11.962	53.1942
F07a_P60	F07	1	1	2018-05-22	11.9621	53.1942
F07b_P01	F07	3	1	2018-05-23	11.9619	53.1941
F07b_P02	F07	2	1	2018-05-22	11.962	53.1942
F07b_P03	F07	1	1	2018-05-22	11.962	53.194
F07b_P04	F07	4	2	2018-05-22	11.9621	53.1941
F07b_P05	F07	1	1	2018-05-23	11.962	53.1944
F07b_P06	F07	1	1	2018-05-22	11.9622	53.194
F07b_P07(1)	F07	1	1	2018-05-23	11.9619	53.1942
F07b_P07(2)	F07	1	1	2018-05-23	11.9619	53.1942
F07b_P08	F07	5	1	2018-05-23	11.9619	53.1942
F07b_P09	F07	1	1	2018-05-22	11.9619	53.1942
F07b_P10(1)	F07	2	1	2018-05-23	11.9619	53.1942
F07b_P10(2)	F07	2	1	2018-05-23	11.9619	53.1942
F07b_P11(1)	F07	5	2	2018-05-23	11.962	53.1943
F07b_P11(2)	F07	3	1	2018-05-23	11.962	53.1943
F07b_P12	F07	17	4	2018-05-23	11.962	53.1944
F07b_P13	F07	1	1	2018-05-23	11.9621	53.1945
F07b_P14	F07	4	2	2018-05-23	11.9623	53.1945
F07b_P15	F07	2	2	2018-05-23
F07b_P16	F07	39	4	2018-05-23	11.9627	53.1915
F07b_P17	F07	11	2	2018-05-23	11.9627	53.1915
F07b_P18	F07	3	1	2018-05-23	11.9627	53.1915
F07b_P19	F07	9	2	2018-05-23	11.9624	53.1912
F08_P01	F08	1	1	2018-06-04	11.9643	53.1825
F08_P02	F08	9	3	2018-06-04	11.9643	53.1827
F08_P03	F08	20	4	2018-06-04	11.9644	53.1828
F08_P04	F08	1	1	2018-06-04	11.9645	53.1828
F08_P05	F08	3	1	2018-06-05	11.9644	53.1828
F08_P06	F08	3	2	2018-06-04	11.9642	53.1824
F08_P07	F08	4	2	2018-06-04	11.964	53.1821
F08_P08	F08	31	3	2018-06-04	11.9639	53.1824
F08_P09	F08	1	1	2018-06-04	11.9637	53.1823
F08_P10	F08	1	1	2018-06-04	11.9632	53.1833
F08_P11	F08	12	3	2018-06-04	11.9632	53.1834
F08_P12	F08	1	1	2018-06-05	11.9645	53.1839
F08_P13	F08	11	4	2018-06-05	11.9644	53.184
F08_P14	F08	1	1	2018-06-05	11.9637	53.1834
F08_P15	F08	2	2	2018-06-05	11.9636	53.1833
F08_P16	F08	1	1	2018-06-05	11.9642	53.1831
F08_P17	F08	3	1	2018-06-05	11.9646	53.1831
F08_P18	F08	1	1	2018-06-05	11.9648	53.1836
F08_P19	F08	3	1	2018-06-05	11.9643	53.184
F08_P20	F08	1	1	2018-06-05	11.9644	53.184
F08_P21	F08	1	1	2018-06-05	11.9644	53.184
F08_P22a	F08	3	1	2018-06-05	11.9643	53.184
F08_P22b	F08	1	1	2018-06-05	11.9643	53.184
F08_P23	F08	12	3	2018-06-05	11.9643	53.1841
F08_P24	F08	4	1	2018-06-05	11.9643	53.1841
F08_P25a	F08	1	1	2018-06-05	11.9643	53.1841
F08_P25b	F08	2	1	2018-06-05	11.9643	53.1841
F08_P26	F08	1	1	2018-06-05	11.9645	53.184
F08_P27	F08	2	1	2018-06-05	11.9643	53.1841
F08_P28	F08	11	2	2018-06-05	11.9643	53.1839
F08_P29a	F08	55	4	2018-06-05	11.9642	53.184
F08_P29b	F08	3	1	2018-06-05	11.9642	53.184
F08_P30	F08	3	3	2018-06-05	11.9663	53.181
F08_P31	F08	1	1	2018-06-05	11.9663	53.1811
F08_P32	F08	4	2	2018-06-05	11.9662	53.1811
F08_P33	F08	5	3	2018-06-05	11.9662	53.1811
F08_P34	F08	1	1	2018-06-05	11.9661	53.1811
F08_P35(1)	F08	2	2	2018-06-05	11.9662	53.181
F08_P35(2)	F08	5	4	2018-06-05	11.9662	53.181
F08_P36	F08	2	2	2018-06-05	11.966	53.181
F08_P37(1)	F08	3	1	2018-06-05	11.9661	53.181
F08_P37(2)	F08	3	1	2018-06-05	11.9661	53.181
F08_P38	F08	2	2	2018-06-05	11.966	53.181
F08_P39	F08	1	1	2018-06-05	11.9659	53.1811
F08_P41	F08	3	1	2018-06-05	11.9657	53.1812
F08_P42	F08	2	1	2018-06-05	11.9652	53.1815
F08_P43	F08	6	4	2018-06-05	11.9656	53.1813
F08_P44	F08	4	2	2018-06-05	11.9662	53.181
F08_P45(1)	F08	1	1	2018-06-05	11.9655	53.1813
F08_P45(2)	F08	3	2	2018-06-05	11.9655	53.1813
F08_P46(1)	F08	4	2	2018-06-05	11.9657	53.181
F08_P46(2)	F08	4	2	2018-06-05	11.9657	53.181
F08_P46(3)	F08	3	1	2018-06-05	11.9657	53.181
F08_P47	F08	1	1	2018-06-05	11.9663	53.1809
F08_P48	F08	5	2	2018-06-05	11.9661	53.1804
F08_P49	F08	21	5	2018-06-05	11.9655	53.1807
F08_P50	F08	2	1	2018-06-05	11.9663	53.1806
F08_P54	F08	5	2	2018-06-05	11.9641	53.184
F08a_P01	F08	2	1	2018-06-05	11.9643	53.1836
F08a_P02	F08	1	1	2018-06-05	11.9643	53.1836
F08a_P03	F08	4	1	2018-06-05	11.964	53.1837
F08a_P04	F08	1	1	2018-06-06	11.964	53.1832
F08a_P05	F08	2	1	2018-06-06	11.9642	53.1833
F08a_P06	F08	15	3	2018-06-06	11.964	53.1833
F08a_P07	F08	2	1	2018-06-05	11.9643	53.1836
F08a_P08	F08	3	1	2018-06-06	11.9639	53.1834
F08a_P09	F08	2	1	2018-06-05	11.9643	53.1836
F08a_P10	F08	2	1	2018-06-06	11.964	53.1834
F08a_P11	F08	1	1	2018-06-05	11.9642	53.1836
F08a_P12a	F08	3	2	2018-06-06	11.9639	53.1833
F08a_P12b	F08	1	1	2018-06-06	11.9639	53.1833
F08a_P13	F08	1	1	2018-06-06	11.9639	53.1833
F08a_P14	F08	2	1	2018-06-06	11.9639	53.1833
F08a_P15	F08	1	1	2018-06-06	11.9643	53.1844
F08a_P16a	F08	1	1	2018-06-06	11.9644	53.1843
F08a_P16b	F08	1	1	2018-06-06	11.9644	53.1843
F08a_P17	F08	1	1	2018-06-06	11.9644	53.1842
F08a_P18	F08	1	1	2018-06-06	11.9643	53.1842
F08a_P19	F08	15	2	2018-06-06	11.9632	53.1848
F08a_P30	F08	8	4	2018-06-05	11.9665	53.1811
F08a_P31	F08	1	1	2018-06-05	11.9652	53.1811
F08a_P32	F08	3	1	2018-06-05	11.9651	53.181
F08a_P33	F08	1	1	2018-06-05	11.9652	53.1809
F08a_P34(1)	F08	1	1	2018-06-05	11.9652	53.1809
F08a_P34(2)	F08	1	1	2018-06-05	11.9652	53.1809
F08a_P35	F08	8	4	2018-06-05	11.9654	53.1808
F08a_P36(1)	F08	2	1	2018-06-05	11.9656	53.1807
F08a_P36(2)	F08	1	1	2018-06-05	11.9656	53.1807
F08a_P37	F08	3	2	2018-06-05	11.9651	53.1809
F08a_P38	F08	1	1	2018-06-05	11.9658	53.1806
F08a_P39	F08	1	1	2018-06-05	11.9658	53.1809
F08a_P41	F08	3	1	2018-06-05	11.966	53.1809
F08a_P42	F08	2	1	2018-06-05	11.966	53.1808
F08a_P43	F08	1	1	2018-06-05	11.9658	53.1808
F08a_P44	F08	16	5	2018-06-05	11.9664	53.1806
F08a_P45	F08	1	1	2018-06-05	11.9665	53.1805
F08a_P46(1)	F08	1	1	2018-06-05	11.9668	53.1807
F08a_P46(2)	F08	1	1	2018-06-05	11.9668	53.1807
F08a_P47	F08	8	3	2018-06-05	11.967	53.1806
F08b_P30	F08	5	2	2018-06-05	11.9662	53.1804
F08b_P31	F08	7	3	2018-06-05	11.9662	53.1804
F08b_P32	F08	2	1	2018-06-05	11.9669	53.1804
F08b_P33	F08	1	1	2018-06-05	11.9663	53.1804
F08b_P34	F08	3	1	2018-06-05	11.9663	53.1804
F08b_P35(1)	F08	1	1	2018-06-05	11.9667	53.1807
F08b_P35(2)	F08	1	1	2018-06-05	11.9667	53.1807
F08b_P36	F08	1	1	2018-06-05	11.9663	53.1804
F08b_P37	F08	6	2	2018-06-05	11.9662	53.1805
F08b_P38	F08	1	1	2018-06-05	11.9669	53.1806
F08b_P39	F08	9	3	2018-06-05	11.9664	53.1804
F08b_P41	F08	1	1	2018-06-05	11.9666	53.1805
F08b_P42	F08	1	1	2018-06-05	11.9665	53.1807
F08c_P30	F08	2	2	2018-06-05	11.9674	53.1819
F08c_P31	F08	9	3	2018-06-05	11.9673	53.1816
F08c_P32(1)	F08	1	1	2018-06-05	11.9673	53.1816
F08c_P32(2)	F08	1	1	2018-06-05	11.9673	53.1816
F08c_P33	F08	1	1	2018-06-05	11.9671	53.1815
F08c_P34(1)	F08	16	4	2018-06-05	11.967	53.1815
F08c_P34(2)	F08	3	1	2018-06-05	11.967	53.1815
F08c_P35	F08	1	1	2018-06-05	11.9667	53.1812
F08c_P36(1)	F08	4	2	2018-06-05	11.9671	53.1817
F08c_P36(2)	F08	2	1	2018-06-05	11.9671	53.1817
F08c_P36(3)	F08	2	1	2018-06-05	11.9671	53.1817
F08c_P37(1)	F08	3	2	2018-06-05	11.9669	53.1816
F08c_P37(2)	F08	2	1	2018-06-05	11.9669	53.1816
F08c_P37(3)	F08	2	1	2018-06-05	11.9669	53.1816
F08c_P37(4)	F08	2	1	2018-06-05	11.9669	53.1816
F08c_P38(1)	F08	3	1	2018-06-05	11.9671	53.1817
F08c_P38(2)	F08	7	2	2018-06-05	11.9671	53.1817
F08c_P39	F08	2	1	2018-06-05	11.9671	53.1817
F08c_P41	F08	5	2	2018-06-05	11.9673	53.1821
F08c_P42	F08	1	1	2018-06-05	11.9666	53.1817
F08c_P43	F08	1	1	2018-05-06	11.9671	53.182
F08c_P44	F08	1	1	2018-05-06	11.9668	53.182
F08c_P45(1)	F08	1	1	2018-05-06	11.9668	53.1818
F08c_P45(2)	F08	1	1	2018-05-06	11.9668	53.1818
F08c_P45(3)	F08	1	1	2018-05-06	11.9668	53.1818
F08c_P46(1)	F08	1	1	2018-05-06	11.9665	53.1817
F08c_P46(2)	F08	1	1	2018-05-06	11.9665	53.1817
F10_M21	F10			2018-09-05	11.9408	53.1859
F10_M22	F10			2018-09-05	11.9404	53.1856
F10_M23	F10			2018-09-05	11.9406	53.1859
F10_M24	F10			2018-09-05	11.9408	53.186
F10_M25	F10			2018-09-05	11.9411	53.1865
F10_M26	F10			2018-09-05	11.9416	53.1861
F10_P01	F10	15	4	2018-05-23	11.9411	53.1867
F10_P02	F10	7	3	2018-05-23	11.941	53.1867
F10_P03	F10	5	3	2018-05-23	11.9411	53.1867
F10_P04	F10	2	1	2018-05-23	11.9411	53.1867
F10_P05	F10	3	2	2018-05-23	11.941	53.1867
F10_P06	F10	8	4	2018-05-23	11.941	53.1867
F10_P07	F10	2	1	2018-05-23	11.9412	53.1866
F10_P08	F10	1	1	2018-05-23	11.9412	53.1866
F10_P09	F10	14	4	2018-05-23	11.9414	53.1865
F10_P10(1)	F10	12	4	2018-05-23	11.9414	53.1865
F10_P10(2)	F10	2	1	2018-05-23	11.9414	53.1865
F10_P11	F10	1	1	2018-05-23	11.9414	53.1865
F10_P12	F10	1	1	2018-05-23	11.9415	53.1864
F10_P13	F10	3	1	2018-05-23	11.9415	53.1864
F10_P14	F10	10	4	2018-05-23	11.9415	53.1864
F10_P15	F10	1	1	2018-05-23	11.9417	53.1863
F10_P16	F10	4	2	2018-05-23	11.9418	53.1862
F10_P17	F10	1	1	2018-05-23	11.9419	53.1861
F10_P18(1)	F10	23	4	2018-05-23	11.9418	53.1861
F10_P18(2)	F10	3	1	2018-05-23	11.9418	53.1861
F10_P19	F10	4	1	2018-05-23	11.9417	53.1861
F10_P20	F10	6	2	2018-05-23	11.9419	53.1861
F10_P21	F10	3	1	2018-05-23	11.9421	53.186
F10_P22	F10	8	2	2018-05-23	11.942	53.186
F10_P23	F10	2	2	2018-05-23	11.942	53.186
F10_P24(1)	F10	5	1	2018-05-23	11.9424	53.1858
F10_P24(2)	F10	5	1	2018-05-23	11.9424	53.1858
F10_P25	F10	4	1	2018-05-23	11.9419	53.186
F10_P26	F10	12	4	2018-05-23	11.9416	53.1862
F10_P27	F10	2	2	2018-05-23	11.941	53.1866
F10_P28	F10	4	1	2018-05-23	11.941	53.1866
F10_P29(1)	F10	2	1	2018-05-23	11.9414	53.1863
F10_P29(2)	F10	1	1	2018-05-23	11.9414	53.1863
F10_P30(1)	F10	15	3	2018-05-23	11.9414	53.1863
F10_P30(2)	F10	4	1	2018-05-23	11.9414	53.1863
F10_P31	F10	2	1	2018-05-23	11.9416	53.1862
F10_P32(1)	F10	1	1	2018-05-23	11.9417	53.1861
F10_P32(2)	F10	1	1	2018-05-23	11.9417	53.1861
F10_P33	F10	16	3	2018-05-23	11.9416	53.1862
F10_P34	F10	4	1	2018-05-23	11.9416	53.1862
F10_P35	F10	7	2	2018-05-23	11.9415	53.1861
F10_P36(1)	F10	3	2	2018-05-23	11.942	53.186
F10_P36(2)	F10	2	1	2018-05-23	11.942	53.186
F10_P37	F10	2	1	2018-05-23	11.9424	53.1857
F10_P38	F10	7	2	2018-05-23	11.9424	53.1857
F10_P39	F10	15	4	2018-05-23	11.9418	53.1859
F10_P40	F10	3	2	2018-05-23	11.9417	53.186
F10_P41	F10	14	5	2018-05-23	11.9416	53.1861
F10_P42	F10	3	1	2018-05-23	11.9415	53.1861
F10_P43	F10	22	2	2018-05-23	11.9415	53.1861
F10_P44	F10	3	1	2018-05-23	11.9414	53.1861
F10_P45	F10	1	1	2018-05-23	11.9415	53.1862
F10_P46	F10	3	1	2018-05-23	11.9414	53.1862
F10_P47a	F10	3	1	2018-05-23	11.9414	53.1863
F10_P47b	F10	5	2	2018-05-23	11.9414	53.1863
F10_P48a	F10	3	1	2018-05-23	11.9413	53.1862
F10_P48b	F10	3	1	2018-05-23	11.9413	53.1862
F10_P49	F10	7	2	2018-05-23	11.9413	53.1863
F10_P50	F10	2	1	2018-05-23	11.941	53.1865
F10_P51	F10	17	3	2018-05-23	11.9417	53.186
F10_P52	F10	3	1	2018-05-23	11.9417	53.1859
F10_P53	F10	20	3	2018-05-23	11.9417	53.1859
F10_P54	F10	5	1	2018-05-23	11.9419	53.1858
F10_P55	F10	2	1	2018-05-23	11.9419	53.1858
F10_P56a	F10	52	5	2018-05-23	11.9419	53.1858
F10_P56b	F10	1	1	2018-05-23	11.9419	53.1858
F10_P57	F10	1	1	2018-05-23	11.9419	53.1858
F10_P58	F10	6	1	2018-05-23	11.942	53.1858
F10_P59	F10	9	2	2018-05-23	11.9424	53.1853
F10_P60	F10	10	2	2018-05-23	11.9418	53.1858
F10_P61	F10	3	1	2018-05-23	11.9421	53.1855
F10_P62	F10	2	1	2018-05-23	11.9418	53.1858
F10_P63	F10	2	1	2018-05-23	11.9415	53.1863
F10_P64	F10	2	1	2018-05-23	11.9416	53.1863
F10_P65	F10	2	1	2018-05-23	11.9421	53.1857
F10a_P01	F10	10	2	2018-05-23	11.9416	53.1859
F10a_P02	F10	3	2	2018-05-23	11.9413	53.1863
F10a_P03	F10	2	1	2018-05-23	11.9415	53.1861
F10a_P04	F10	5	1	2018-05-23	11.9415	53.1861
F10a_P05	F10	1	1	2018-05-23	11.9416	53.186
F10a_P06	F10	3	1	2018-05-23	11.9416	53.186
F10a_P07	F10	3	1	2018-05-23	11.9417	53.1859
F10a_P08	F10	16	4	2018-05-23	11.9419	53.1856
F10a_P09	F10	1	1	2018-05-23	11.942	53.1856
F10a_P11	F10	2	1	2018-05-23	11.9419	53.1856
F10a_P12	F10	3	1	2018-05-23	11.9419	53.1856
F10a_P13	F10	3	2	2018-05-23	11.9416	53.1857
F10a_P14	F10	18	4	2018-05-23	11.9416	53.1858
F10a_P15	F10	4	2	2018-05-23	11.9416	53.1858
F10a_P16	F10	2	1	2018-05-23	11.9416	53.1859
F10a_P17	F10	1	1	2018-05-23	11.942	53.1855
F10a_P18	F10	3	1	2018-05-23	11.9423	53.1851
F10a_P19	F10	3	1	2018-05-23	11.9422	53.1853
F10a_P20	F10	2	2	2018-05-23	11.942	53.1853
F10a_P21	F10	1	1	2018-05-23	11.9417	53.1856
F10a_P22	F10	4	2	2018-05-23	11.9418	53.1856
F10a_P23	F10	28	5	2018-05-23	11.9415	53.1857
F10a_P24	F10	4	2	2018-05-23	11.9415	53.1858
F10a_P25	F10	5	2	2018-05-23	11.9414	53.1859
F10a_P26	F10	11	4	2018-05-23	11.9413	53.1859
F10a_P27(1)	F10	37	6	2018-05-23	11.9413	53.186
F10a_P27(2)	F10	12	2	2018-05-23	11.9413	53.186
F10a_P28	F10	13	3	2018-05-23	11.9413	53.1859
F10a_P29	F10	2	1	2018-05-23	11.9412	53.186
F10a_P30	F10	1	1	2018-05-23	11.9412	53.186
F10a_P31	F10	2	1	2018-05-23	11.9411	53.1861
F10a_P32	F10	18	5	2018-05-23	11.9411	53.1861
F10a_P33	F10	4	2	2018-05-23	11.9411	53.1862
F10a_P34(1)	F10	1	1	2018-05-23	11.9411	53.1861
F10a_P34(2)	F10	2	2	2018-05-23	11.9411	53.1861
F10a_P35	F10	5	3	2018-05-23	11.9411	53.1862
F10a_P36	F10	1	1	2018-05-23	11.9419	53.1854
F10a_P37	F10	4	2	2018-05-23	11.9419	53.1854
F10a_P38	F10	6	4	2018-05-23	11.942	53.1855
F10a_P39	F10	2	2	2018-05-23	11.9412	53.1859
F10a_P40	F10	4	2	2018-05-23	11.941	53.1861
F10a_P41	F10	6	2	2018-05-23	11.9408	53.1863
F10a_P42	F10	4	2	2018-05-23	11.9406	53.1863
F10a_P43	F10	3	2	2018-05-23	11.9406	53.1864
F10a_P44	F10	4	1	2018-05-23	11.9406	53.1864
F10a_P45	F10	19	4	2018-05-23	11.9412	53.1859
F10a_P46	F10	25	3	2018-05-23	11.9414	53.1858
F10a_P47	F10	2	1	2018-05-23	11.9416	53.1857
F10a_P48	F10	1	1	2018-05-23	11.9415	53.1857
F10a_P49	F10	4	1	2018-05-23	11.9423	53.185
F10a_P50	F10	2	1	2018-05-23	11.9421	53.185
F10a_P51	F10	14	4	2018-05-23	11.9417	53.1853
F10a_P52	F10	3	1	2018-05-23	11.9412	53.1857
F10a_P53a	F10	1	1	2018-05-23	11.9412	53.1857
F10a_P53b	F10	20	2	2018-05-23	11.9412	53.1857
F10a_P54	F10	41	5	2018-05-23	11.9411	53.1857
F10a_P55	F10	5	1	2018-05-23	11.9412	53.1857
F10a_P56	F10	12	2	2018-05-23	11.9412	53.1858
F10a_P57	F10	5	1	2018-05-23	11.9412	53.1858
F10a_P58	F10	1	1	2018-05-23	11.9411	53.1858
F10a_P59	F10	3	1	2018-05-23	11.9411	53.1858
F10a_P60	F10	2	1	2018-05-23	11.941	53.1859
F10a_P61	F10	1	1	2018-05-23	11.9408	53.1865
F10a_P62a	F10	9	2	2018-05-23	11.9409	53.1864
F10a_P62b	F10	2	1	2018-05-23	11.9409	53.1864
F10a_P62c	F10	1	1	2018-05-23	11.9409	53.1864
F10b_P01	F10	9	3	2018-05-24	11.9411	53.1859
F10b_P02(1)	F10	11	2	2018-05-24	11.941	53.186
F10b_P02(2)	F10	29	5	2018-05-24	11.941	53.186
F10b_P03(1)	F10	2	1	2018-05-24	11.9409	53.186
F10b_P03(2)	F10	4	2	2018-05-24	11.9409	53.186
F10b_P04	F10	33	5	2018-05-24	11.9409	53.186
F10b_P05	F10	1	1	2018-05-24	11.9409	53.186
F10b_P06	F10	4	2	2018-05-24	11.9409	53.186
F10b_P07(1)	F10	2	1	2018-05-24	11.9409	53.186
F10b_P07(2)	F10	6	3	2018-05-24	11.9409	53.186
F10b_P08	F10	16	4	2018-05-24	11.9409	53.1859
F10b_P09	F10	1	1	2018-05-24	11.9408	53.1861
F10b_P10	F10	8	3	2018-05-24	11.9409	53.1859
F10b_P11(1)	F10	3	1	2018-05-24	11.9408	53.1859
F10b_P11(2)	F10	12	4	2018-05-24	11.9408	53.1859
F10b_P12	F10	10	3	2018-05-24	11.9409	53.1859
F10b_P13	F10	4	1	2018-05-24	11.9409	53.1859
F10b_P14(1)	F10	2	1	2018-05-24	11.9409	53.1859
F10b_P14(2)	F10	1	1	2018-05-24	11.9409	53.1859
F10b_P15	F10	28	5	2018-05-24	11.9409	53.186
F10b_P16	F10	1	1	2018-05-24	11.9409	53.186
F10b_P17	F10	3	1	2018-05-24	11.941	53.1859
F10b_P18	F10	2	1	2018-05-24	11.941	53.1859
F10b_P19	F10	12	4	2018-05-24	11.9411	53.1857
F10b_P20	F10	4	2	2018-05-24	11.9412	53.1856
F10b_P21(1)	F10	3	2	2018-05-24	11.9418	53.1852
F10b_P21(2)	F10	2	1	2018-05-24	11.9418	53.1852
F10b_P22	F10	2	2	2018-05-24	11.9416	53.1851
F10b_P23	F10	1	1	2018-05-24	11.9411	53.1856
F10b_P24	F10	1	1	2018-05-24	11.941	53.1857
F10b_P25	F10	1	1	2018-05-24	11.9408	53.1858
F10b_P26(1)	F10	2	1	2018-05-24	11.9408	53.1858
F10b_P26(2)	F10	2	1	2018-05-24	11.9408	53.1858
F10b_P26(3)	F10	1	1	2018-05-24	11.9408	53.1858
F10b_P27	F10	6	2	2018-05-24	11.9408	53.1858
F10b_P28	F10	2	2	2018-05-24	11.9406	53.1859
F10b_P29	F10	1	1	2018-05-24	11.9404	53.1862
F10b_P30	F10	5	3	2018-05-24	11.9407	53.1859
F10b_P31	F10	3	1	2018-05-24	11.9408	53.1859
F10b_P32	F10	7	4	2018-05-24	11.9407	53.1859
F10b_P33	F10	12	3	2018-05-24	11.9408	53.1858
F10b_P34	F10	4	2	2018-05-24	11.9409	53.1858
F10b_P35	F10	4	2	2018-05-24	11.9409	53.1858
F10b_P36	F10	8	3	2018-05-24	11.941	53.1857
F10b_P37	F10	13	4	2018-05-24	11.941	53.1856
F10b_P38	F10	3	1	2018-05-24	11.9409	53.1857
F10b_P39	F10	4	2	2018-05-24	11.941	53.1857
F10b_P40	F10	2	2	2018-05-24	11.941	53.1857
F10b_P41	F10	2	2	2018-05-24	11.9415	53.1852
F10b_P42	F10	12	1	2018-05-24	11.9418	53.1847
F10b_P43	F10	3	2	2018-05-24	11.941	53.1854
F10b_P44	F10	41	5	2018-05-24	11.941	53.1855
F10b_P45	F10	4	1	2018-05-24	11.9409	53.1856
F10b_P46	F10	2	1	2018-05-24	11.9408	53.1856
F10b_P47	F10	13	4	2018-05-24	11.9407	53.1856
F10b_P48	F10	9	3	2018-05-24	11.9407	53.1857
F10b_P49a	F10	5	1	2018-05-24	11.9407	53.1857
F10b_P49b	F10	17	2	2018-05-24	11.9407	53.1857
F10b_P50	F10	2	1	2018-05-24	11.9407	53.1857
F10b_P51	F10	4	1	2018-05-24	11.9406	53.1858
F10b_P52	F10	10	2	2018-05-24	11.9405	53.186
F10b_P53	F10	4	1	2018-05-24	11.9404	53.186
F10b_P54	F10	1	1	2018-05-24	11.9404	53.1861
F10b_P55	F10	2	1	2018-05-24	11.9404	53.1861
F10b_P56	F10	3	1	2018-05-24	11.9403	53.1861
F10b_P57a	F10	2	1	2018-05-24	11.9403	53.1861
F10b_P57b	F10	3	3	2018-05-24	11.9403	53.1861
F10b_P58	F10	3	1	2018-05-24	11.9403	53.1861
F10b_P59	F10	17	7	2018-05-24	11.9402	53.1861
F10b_P60a	F10	2	1	2018-05-24	11.9402	53.1861
F10b_P60b	F10	2	2	2018-05-24	11.9402	53.1861
F10b_P60c	F10	8	3	2018-05-24	11.9402	53.1861
F10b_P61	F10	17	3	2018-05-24	11.9401	53.1861
F10b_P62	F10	3	1	2018-05-24	11.9409	53.1858
F10c_P01	F10	8	3	2018-05-24	11.9403	53.1861
F10c_P02	F10	3	1	2018-05-24	11.9404	53.1861
F10c_P03	F10	2	1	2018-05-24	11.9404	53.186
F10c_P04	F10	6	3	2018-05-24	11.9407	53.1857
F10c_P05	F10	6	2	2018-05-24	11.9407	53.1857
F10c_P06	F10	3	2	2018-05-24	11.9407	53.1856
F10c_P07	F10	11	4	2018-05-24	11.9411	53.1852
F10c_P08	F10	1	1	2018-05-24	11.941	53.1853
F10c_P09	F10	1	1	2018-05-24	11.9408	53.1853
F10c_P10(1)	F10	13	4	2018-05-24	11.9408	53.1855
F10c_P10(2)	F10	4	1	2018-05-24	11.9408	53.1855
F10c_P11	F10	7	3	2018-05-24	11.9408	53.1854
F10c_P12	F10	1	1	2018-05-24	11.9407	53.1855
F10c_P13	F10	46	5	2018-05-24	11.9407	53.1855
F10c_P14	F10	3	2	2018-05-24	11.9406	53.1855
F10c_P15	F10	51	6	2018-05-24	11.9406	53.1856
F10c_P16	F10	24	4	2018-05-24	11.9406	53.1856
F10c_P17	F10	1	1	2018-05-24	11.9405	53.1857
F10c_P18	F10	5	2	2018-05-24	11.9405	53.1857
F10c_P19	F10	1	1	2018-05-24	11.9406	53.1858
F10c_P20	F10	4	2	2018-05-24	11.9406	53.1858
F10c_P21	F10	3	1	2018-05-24	11.9404	53.1859
F10c_P22	F10	6	2	2018-05-24	11.9404	53.1859
F10c_P23	F10	7	3	2018-05-24	11.9403	53.1858
F10c_P24	F10	3	2	2018-05-24	11.9403	53.1859
F10c_P25	F10	4	2	2018-05-24	11.9401	53.1861
F10c_P26	F10	1	1	2018-05-24	11.9401	53.1861
F10c_P27	F10	7	4	2018-05-24	11.9402	53.1861
F10c_P28	F10	1	1	2018-05-24	11.9401	53.186
F10c_P29	F10	2	1	2018-05-24	11.9408	53.1853
F10c_P30	F10	2	1	2018-05-24	11.9407	53.1853
F10c_P31	F10	3	1	2018-05-24	11.9406	53.1855
F10c_P32(1)	F10	6	2	2018-05-24	11.9405	53.1854
F10c_P32(2)	F10	2	1	2018-05-24	11.9405	53.1854
F10c_P33	F10	1	1	2018-05-24	11.9406	53.1855
F10c_P34	F10	3	2	2018-05-24	11.9406	53.1854
F10c_P35	F10	12	4	2018-05-24	11.9405	53.1854
F10c_P36	F10	8	2	2018-05-24	11.9405	53.1855
F10c_P37	F10	4	2	2018-05-24	11.9405	53.1855
F10c_P38(1)	F10	1	1	2018-05-24	11.9405	53.1855
F10c_P38(2)	F10	1	1	2018-05-24	11.9405	53.1855
F10c_P38(3)	F10	1	1	2018-05-24	11.9405	53.1855
F10c_P39	F10	3	1	2018-05-24	11.9404	53.1856
F10c_P40	F10	137	18	2018-05-24	11.9404	53.1857
F10c_P41	F10	1	1	2018-05-24	11.9406	53.1857
F10c_P42	F10	1	1	2018-05-24	11.9405	53.1856
F10c_P43	F10	53	7	2018-05-24	11.9404	53.1855
F10c_P44	F10	51	5	2018-05-24	11.9404	53.1855
F10c_P45	F10	8	2	2018-05-24	11.9404	53.1856
F10c_P46a	F10	4	1	2018-05-24	11.9404	53.1856
F10c_P46b	F10	10	5	2018-05-24	11.9404	53.1856
F10c_P47	F10	1	1	2018-05-24	11.9404	53.1857
F10c_P48	F10	13	2	2018-05-24	11.9402	53.1857
F10c_P49	F10	4	1	2018-05-24	11.9404	53.1857
F10c_P50	F10	5	2	2018-05-24	11.9403	53.1858
F10c_P51	F10	1	1	2018-05-24	11.9402	53.1858
F10c_P52	F10	4	1	2018-05-24	11.9402	53.1859
F10c_P53	F10	1	1	2018-05-24	11.9401	53.1859
F10c_P54	F10	1	1	2018-05-24	11.9402	53.1859
F10c_P55	F10	1	1	2018-05-24	11.94	53.1859
F10c_P56	F10	4	1	2018-05-24	11.94	53.1859
F10c_P57	F10	1	1	2018-05-24	11.94	53.186
F10c_P58	F10	1	1	2018-05-24	11.9401	53.186
F10c_P59	F10	1	1	2018-05-24	11.9401	53.186
F10c_P60	F10	2	1	2018-05-24	11.9403	53.1861
F10d_P01a	F10	2	2	2018-05-24	11.94	53.186
F10d_P01b	F10	2	1	2018-05-24	11.94	53.186
F10d_P02	F10	5	1	2018-05-24	11.94	53.1859
F10d_P03	F10	18	3	2018-05-24	11.94	53.186
F10d_P04	F10	2	1	2018-05-24	11.9406	53.1854
F10d_P05a	F10	5	2	2018-05-24	11.9403	53.1855
F10d_P05b	F10	8	3	2018-05-24	11.9403	53.1855
F10d_P06	F10	1	1	2018-05-24	11.9402	53.1855
F10d_P07	F10	8	1	2018-05-24	11.9403	53.1856
F10d_P08	F10	6	1	2018-05-24	11.9403	53.1856
F10d_P09	F10	3	1	2018-05-24	11.9402	53.1857
F10d_P10	F10	3	1	2018-05-24	11.9398	53.1859
F10d_P11	F10	23	2	2018-05-24	11.9403	53.1854
F10d_P12	F10	5	2	2018-05-24	11.9403	53.1855
F10d_P13	F10	12	2	2018-05-24	11.9405	53.185
F10d_P14	F10	3	1	2018-05-24	11.9404	53.1854
F10d_P15	F10	1	1	2018-05-24	11.9403	53.1854
F10d_P16	F10	17	2	2018-05-24	11.9406	53.1849
F10d_P17	F10	3	2	2018-05-24	11.9402	53.185
F10d_P18a	F10	2	1	2018-05-24	11.9399	53.1852
F10d_P18b	F10	3	1	2018-05-24	11.9399	53.1852
F10d_P19	F10	8	1	2018-05-24	11.94	53.185
F10d_P20	F10	6	2	2018-05-24	11.9402	53.1847
F10d_P21	F10	1	1	2018-05-24	11.9404	53.1844
F10d_P22	F10	2	2	2018-05-24	11.9403	53.1844
F10d_P23	F10	1	1	2018-05-24	11.9404	53.1843
F10d_P24	F10	14	2	2018-05-24	11.9401	53.1847
F10d_P25	F10	3	1	2018-05-24	11.9399	53.1849
F10d_P26	F10	3	1	2018-05-24	11.9403	53.1843
F10d_P27	F10	9	3	2018-05-24	11.94	53.1843
F10d_P28	F10	7	3	2018-05-24	11.94	53.1844
F10d_P29a	F10	1	1	2018-05-24	11.94	53.1844
F10d_P29b	F10	1	1	2018-05-24	11.94	53.1844
F10d_P30	F10	16	5	2018-05-24	11.9399	53.1844
F10d_P31	F10	4	2	2018-05-24	11.94	53.1845
F10d_P32a	F10	1	1	2018-05-24	11.9395	53.1849
F10d_P32b	F10	31	4	2018-05-24	11.9395	53.1849
F10d_P33	F10	13	2	2018-05-24	11.9395	53.1849
F10d_P34	F10	2	2	2018-05-24	11.9399	53.1845
F10d_P35	F10	7	2	2018-05-24	11.9398	53.1845
F10d_P36	F10	7	3	2018-05-24	11.9401	53.1843
F10d_P37	F10	1	1	2018-05-24	11.9402	53.1842
F10d_P38	F10	2	2	2018-05-24	11.9399	53.1843
F10d_P39	F10	1	1	2018-05-24	11.9399	53.1843
F10d_P40	F10	3	1	2018-05-24	11.9398	53.1843
F10d_P41	F10	1	1	2018-05-24	11.9397	53.1843
F10d_P42	F10	2	2	2018-05-24	11.9397	53.1843
F10d_P43	F10	7	1	2018-05-24	11.9397	53.1843
F10d_P44a	F10	4	1	2018-05-24	11.9398	53.1841
F10d_P44b	F10	1	1	2018-05-24	11.9398	53.1841
F10d_P45	F10	2	1	2018-05-24	11.9396	53.1841
F10d_P46	F10	1	1	2018-05-24	11.9395	53.1844
F10d_P47	F10	3	1	2018-05-24	11.9393	53.1845
F10d_P48	F10	6	1	2018-05-24	11.9395	53.1841
F10d_P49	F10	1	1	2018-05-24	11.9404	53.1854
F10d_P50a	F10	7	1	2018-05-24	11.9406	53.1853
F10d_P50b	F10	9	2	2018-05-24	11.9406	53.1853
F45_M21	F45			2018-09-06	12.0132	53.1916
F45_M22	F45			2018-09-06	12.0142	53.1914
F45_P01	F45	3	2	2018-06-04	12.0147	53.192
F45_P02	F45	1	1	2018-06-04	12.0146	53.192
F45_P03	F45	2	2	2018-06-04	12.0147	53.192
F45_P04(1)	F45	1	1	2018-06-04	12.0147	53.192
F45_P04(2)	F45	1	1	2018-06-04	12.0147	53.192
F45_P05	F45	1	1	2018-06-04	12.0147	53.1921
F45_P06	F45	2	2	2018-06-04	12.0146	53.1921
F45_P07	F45	1	1	2018-06-04	12.0145	53.1921
F45_P08	F45	1	1	2018-06-04	12.0143	53.1919
F45_P09	F45	1	1	2018-06-04	12.0147	53.1922
F45_P10	F45	1	1	2018-06-04	12.0163	53.1913
F45_P11	F45	1	1	2018-06-04	12.0144	53.192
F45_P12	F45	1	1	2018-06-04	12.0144	53.192
F45_P13	F45	1	1	2018-06-04	12.0148	53.192
F45_P14	F45	1	1	2018-06-04	12.0155	53.1915
F45_P15	F45	1	1	2018-06-04	12.0149	53.1914
F45_P16	F45	1	1	2018-06-04	12.0148	53.1918
F45_P17	F45	3	2	2018-06-04	12.0146	53.1918
F45_P18	F45	3	1	2018-06-04	12.0147	53.1917
F45_P19	F45	3	1	2018-06-04	12.0147	53.1917
F45_P20	F45	2	2	2018-06-04	12.0147	53.1911
F45_P21	F45	1	1	2018-06-04	12.0143	53.1913
F45_P22	F45	1	1	2018-06-04	12.0142	53.1916
F45_P23	F45	3	2	2018-06-04	12.0137	53.1908
F45_P24(1)	F45	1	1	2018-06-04	12.0133	53.192
F45_P24(2)	F45	1	1	2018-06-04	12.0133	53.192
F45_P25	F45	1	1	2018-06-04	12.0133	53.1915
F45_P26	F45	1	1	2018-06-04	12.0132	53.1915
F45_P31	F45	1	1	2018-06-04	12.0131	53.1917
F45_P32	F45	1	1	2018-06-04	12.0134	53.1918
F45_P33	F45	1	1	2018-06-04	12.0133	53.1919
F45_P34	F45	4	3	2018-06-04	12.0131	53.1916
F48_M23	F48			2018-09-07	12.0112	53.2139
F48_M24	F48			2018-09-07	12.0107	53.2145
F48_M25	F48			2018-09-07	12.0111	53.215
F48_M26	F48			2018-09-07	12.0103	53.2147
F48_M30	F48			2018-09-07	12.0103	53.2144
F48_M31JTF	F48			2018-09-07	12.0104	53.2148
F48_M31TN	F48			2018-09-07	12.0109	53.2144
F48_M32	F48			2018-09-07	12.0112	53.215
F48_M34	F48			2018-09-07	12.0105	53.2146
F48_M35	F48			2018-09-07	12.0103	53.2147
F48_M36	F48			2018-09-07	12.0104	53.2145
F48_P01	F48	8	3	2018-06-15	12.0101	53.2145
F48_P02(1)	F48	3	2	2018-06-15	12.0102	53.2145
F48_P02(2)	F48	2	1	2018-06-15	12.0102	53.2145
F48_P03	F48	1	1	2018-06-15	12.0102	53.2145
F48_P04	F48	11	5	2018-06-15	12.0102	53.2145
F48_P05	F48	9	4	2018-06-15	12.0103	53.2145
F48_P06(1)	F48	4	1	2018-06-15	12.0102	53.2145
F48_P06(2)	F48	4	1	2018-06-15	12.0102	53.2145
F48_P06(3)	F48	16	4	2018-06-15	12.0102	53.2145
F48_P07	F48	6	3	2018-06-15	12.0102	53.2145
F48_P08(1)	F48	1	1	2018-06-15	12.0103	53.2145
F48_P08(2)	F48	1	1	2018-06-15	12.0103	53.2145
F48_P09	F48	2	1	2018-06-15	12.0102	53.2144
F48_P11	F48	5	3	2018-06-15	12.0102	53.2144
F48_P15(1)	F48	6	3	2018-06-15	12.0103	53.2144
F48_P15(2)	F48	1	1	2018-06-15	12.0103	53.2144
F48_P16	F48	14	7	2018-06-15	12.0103	53.2144
F48_P17	F48	7	3	2018-06-15	12.0103	53.2144
F48_P18	F48	1	1	2018-06-15	12.0102	53.2144
F48_P19	F48	21	8	2018-06-15	12.0103	53.2144
F48_P20(1)	F48	5	2	2018-06-15	12.0102	53.2144
F48_P20(2)	F48	2	1	2018-06-15	12.0102	53.2144
F48_P22	F48	11	5	2018-06-15	12.0102	53.2144
F48_P23(1)	F48	8	4	2018-06-15	12.0102	53.2144
F48_P23(2)	F48	2	1	2018-06-15	12.0102	53.2144
F48_P24	F48	58	7	2018-06-15	12.0102	53.2145
F48_P25	F48	18	5	2018-06-15	12.0102	53.2145
F48_P27(1)	F48	15	4	2018-06-15	12.0103	53.2144
F48_P27(2)	F48	3	1	2018-06-15	12.0103	53.2144
F48_P28	F48	8	3	2018-06-15	12.0103	53.2144
F48_P29	F48	1	1	2018-06-15	12.0103	53.2144
F48_P30	F48	1	1	2018-06-15	12.0103	53.2144
F48_P31	F48	1	1	2018-06-15	12.0103	53.2144
F48_P32	F48	6	4	2018-06-15	12.0103	53.2144
F48_P33	F48	1	1	2018-06-15	12.0103	53.2144
F48_P34	F48	2	1	2018-06-15	12.0103	53.2144
F48_P35(1)	F48	8	4	2018-06-15	12.0103	53.2144
F48_P35(2)	F48	2	1	2018-06-15	12.0103	53.2144
F48_P36	F48	2	1	2018-06-15	12.0103	53.2143
F48_P37	F48	28	5	2018-06-15	12.0103	53.2143
F48_P38	F48	2	1	2018-06-15	12.0103	53.2143
F48_P39a	F48	3	1	2018-06-15	12.0103	53.2143
F48_P39b	F48	4	2	2018-06-15	12.0103	53.2143
F48_P41	F48	3	2	2018-06-15	12.0103	53.2143
F48_P42a	F48	1	1	2018-06-15	12.0103	53.2143
F48_P42b	F48	21	3	2018-06-15	12.0103	53.2143
F48_P43	F48	6	3	2018-06-15	12.0104	53.2143
F48_P44	F48	6	2	2018-06-15	12.0103	53.2143
F48_P45	F48	3	1	2018-06-15	12.0104	53.2143
F48_P46	F48	2	1	2018-06-15	12.0104	53.2143
F48_P47	F48	2	1	2018-06-15	12.0103	53.2142
F48_P48	F48	3	1	2018-06-15	12.0103	53.2143
F48_P49	F48	2	1	2018-06-15	12.0104	53.2142
F48_P50	F48	10	2	2018-06-15	12.0104	53.2143
F48_P54	F48	2	1	2018-06-15	12.0104	53.2143
F48_P57	F48	5	2	2018-06-15	12.0105	53.2143
F48_P58	F48	10	3	2018-06-15	12.0104	53.2143
F48_P60	F48	1	1	2018-06-15	12.0103	53.2143
F48a_P01	F48	1	1	2018-06-15	12.0105	53.2142
F48a_P02	F48	3	1	2018-06-15	12.0105	53.2142
F48a_P03(1)	F48	8	1	2018-06-15	12.0105	53.2142
F48a_P03(2)	F48	2	3	2018-06-15	12.0105	53.2142
F48a_P04(1)	F48	2	1	2018-06-15	12.0105	53.2142
F48a_P04(2)	F48	1	1	2018-06-15	12.0105	53.2142
F48a_P04(3)	F48	1	1	2018-06-15	12.0105	53.2142
F48a_P05(1)	F48	2	1	2018-06-15	12.0105	53.2142
F48a_P05(2)	F48	1	1	2018-06-15	12.0105	53.2142
F48a_P06	F48	1	1	2018-06-15	12.0105	53.2143
F48a_P07	F48	2	1	2018-06-15	12.0105	53.2143
F48a_P08	F48	2	1	2018-06-15	12.0105	53.2143
F48a_P09	F48	4	2	2018-06-15	12.0105	53.2143
F48a_P11	F48	3	2	2018-06-15	12.0105	53.2143
F48a_P15	F48	4	3	2018-06-15	12.0104	53.2143
F48a_P16	F48	3	2	2018-06-15	12.0104	53.2143
F48a_P17	F48	1	1	2018-06-15	12.0104	53.2143
F48a_P18	F48	11	5	2018-06-16	12.0104	53.2143
F48a_P19	F48	32	6	2018-06-16	12.0104	53.2143
F48a_P20	F48	3	2	2018-06-16	12.0104	53.2143
F48a_P22(1)	F48	3	2	2018-06-16	12.0105	53.2143
F48a_P22(2)	F48	2	1	2018-06-16	12.0105	53.2143
F48a_P23	F48	26	5	2018-06-16	12.0104	53.2143
F48a_P24(1)	F48	24	4	2018-06-16	12.0104	53.2143
F48a_P24(2)	F48	5	1	2018-06-16	12.0104	53.2143
F48a_P25	F48	18	4	2018-06-16	12.0105	53.2143
F48a_P27	F48	4	2	2018-06-16	12.0104	53.2143
F48a_P28	F48	1	1	2018-06-16	12.0104	53.2143
F48a_P29	F48	17	3	2018-06-16	12.0104	53.2143
F48a_P30(1)	F48	36	6	2018-06-16	12.0104	53.2143
F48a_P30(2)	F48	6	1	2018-06-16	12.0104	53.2143
F48a_P31(1)	F48	3	1	2018-06-16	12.0104	53.2143
F48a_P31(2)	F48	8	2	2018-06-16	12.0104	53.2143
F48a_P32	F48	23	5	2018-06-16	12.0104	53.2143
F48a_P33	F48	1	1	2018-06-16	12.0104	53.2143
F48a_P34a	F48	10	2	2018-06-16	12.0104	53.2143
F48a_P34b	F48	3	2	2018-06-16	12.0104	53.2143
F48a_P35	F48	8	3	2018-06-16	12.0104	53.2144
F48a_P36	F48	3	1	2018-06-16	12.0105	53.2143
F48a_P37	F48	2	1	2018-06-16	12.0106	53.2143
F48a_P38	F48	7	3	2018-06-16	12.0106	53.2143
F48a_P39	F48	2	1	2018-06-16	12.0106	53.2143
F48a_P41a	F48	3	1	2018-06-16	12.0105	53.2144
F48a_P41b	F48	5	1	2018-06-16	12.0105	53.2144
F48a_P42	F48	1	1	2018-06-16	12.0105	53.2144
F48a_P43	F48	1	1	2018-06-16	12.0105	53.2144
F48a_P44	F48	3	1	2018-06-16	12.0105	53.2144
F48a_P45	F48	6	2	2018-06-16	12.0105	53.2144
F48a_P46	F48	1	1	2018-06-16	12.0105	53.2144
F48a_P47	F48	8	3	2018-06-16	12.0105	53.2144
F48a_P48	F48	1	1	2018-06-16	12.0105	53.2144
F48a_P49a	F48	1	1	2018-06-16	12.0105	53.2144
F48a_P49b	F48	1	1	2018-06-16	12.0105	53.2144
F48a_P50a	F48	6	1	2018-06-16	12.0105	53.2144
F48a_P50b	F48	1	1	2018-06-16	12.0105	53.2144
F48a_P54	F48	1	1	2018-06-16	12.0105	53.2144
F48a_P57	F48	4	1	2018-06-16	12.0105	53.2144
F48a_P58	F48	2	1	2018-06-16	12.0105	53.2144
F48a_P60	F48	1	1	2018-06-16	12.0105	53.2144
F48a_P61	F48	3	1	2018-06-16	12.0105	53.2144
F48a_P62a	F48	1	1	2018-06-16	12.0106	53.2143
F48a_P62b	F48	1	1	2018-06-16	12.0106	53.2143
F48a_P63	F48	2	1	2018-06-16	12.0106	53.2143
F48a_P64	F48	1	1	2018-06-16	12.0106	53.2143
F48a_P65	F48	2	1	2018-06-16	12.0106	53.2143
F48b_P01	F48	72	9	2018-06-16	12.0104	53.2144
F48b_P02	F48	9	4	2018-06-16	12.0104	53.2144
F48b_P03	F48	6	3	2018-06-16	12.0104	53.2144
F48b_P04	F48	1	1	2018-06-16	12.0104	53.2144
F48b_P05	F48	2	2	2018-06-16	12.0104	53.2144
F48b_P06	F48	4	3	2018-06-16	12.0104	53.2144
F48b_P07	F48	3	2	2018-06-16	12.0104	53.2144
F48b_P08	F48	5	2	2018-06-16	12.0104	53.2144
F48b_P09	F48	14	5	2018-06-16	12.0105	53.2144
F48b_P11	F48	12	4	2018-06-16	12.0104	53.2144
F48b_P15	F48	3	2	2018-06-16	12.0105	53.2144
F48b_P16	F48	1	1	2018-06-16	12.0105	53.2144
F48b_P17	F48	6	2	2018-06-16	12.0106	53.2144
F48b_P18(1)	F48	2	1	2018-06-16	12.0105	53.2145
F48b_P18(2)	F48	1	1	2018-06-16	12.0105	53.2145
F48b_P19	F48	3	2	2018-06-16	12.0105	53.2145
F48b_P20	F48	1	1	2018-06-16	12.0105	53.2144
F48b_P22	F48	5	4	2018-06-16	12.0105	53.2145
F48b_P23	F48	5	3	2018-06-16	12.0105	53.2145
F48b_P24	F48	1	1	2018-06-16	12.0105	53.2144
F48b_P25	F48	4	1	2018-06-16	12.0106	53.2144
F48b_P27	F48	4	2	2018-06-16	12.0105	53.2144
F48b_P28	F48	5	3	2018-06-16	12.0105	53.2144
F48b_P29	F48	3	1	2018-06-16	12.0105	53.2145
F48b_P30	F48	3	1	2018-06-16	12.0105	53.2145
F48b_P31	F48	9	3	2018-06-16	12.0104	53.2145
F48b_P32	F48	7	3	2018-06-16	12.0104	53.2145
F48b_P33	F48	3	2	2018-06-16	12.0105	53.2145
F48b_P34	F48	36	6	2018-06-16	12.0104	53.2144
F48b_P35	F48	2	1	2018-06-16	12.0104	53.2144
F48b_P36	F48	1	1	2018-06-16	12.0104	53.2144
F48b_P37	F48	1	1	2018-06-16	12.0104	53.2144
F48b_P38	F48	4	3	2018-06-16	12.0103	53.2144
F48b_P39	F48	2	1	2018-06-16	12.0103	53.2144
F48b_P41	F48	3	2	2018-06-16	12.0103	53.2144
F48b_P42	F48	28	5	2018-06-16	12.0103	53.2145
F48b_P43	F48	24	5	2018-06-16	12.0104	53.2144
F48b_P44(1)	F48	3	1	2018-06-16	12.0104	53.2145
F48b_P44(2)	F48	11	4	2018-06-16	12.0104	53.2145
F48b_P45	F48	2	1	2018-06-16	12.0104	53.2145
F48b_P46	F48	165	13	2018-06-16	12.0103	53.2145
F48b_P47	F48	16	3	2018-06-16	12.0103	53.2145
F48b_P48	F48	30	6	2018-06-16	12.0103	53.2145
F48b_P49	F48	4	2	2018-06-16	12.0102	53.2145
F48b_P50	F48	3	1	2018-06-16	12.0103	53.2145
F48b_P54a	F48	3	1	2018-06-16	12.0103	53.2145
F48b_P54b	F48	1	1	2018-06-16	12.0103	53.2145
F48b_P57	F48	2	1	2018-06-16	12.0102	53.2146
F48b_P58	F48	1	1	2018-06-16	12.0103	53.2146
F48b_P60	F48	4	2	2018-06-16	12.0103	53.2146
F48b_P61	F48	1	1	2018-06-16	12.0104	53.2145
F48b_P62a	F48	2	1	2018-06-16	12.0102	53.2144
F48b_P62b	F48	1	1	2018-06-16	12.0102	53.2144
F48c_P01	F48	1	1	2018-06-16	12.0102	53.2146
F48c_P02(1)	F48	2	1	2018-06-16	12.0102	53.2146
F48c_P02(2)	F48	5	2	2018-06-16	12.0102	53.2146
F48c_P03(1)	F48	1	1	2018-06-16	12.0103	53.2146
F48c_P03(2)	F48	1	1	2018-06-16	12.0103	53.2146
F48c_P04	F48	2	2	2018-06-16	12.0103	53.2147
F48c_P05	F48	19	6	2018-06-16	12.0103	53.2146
F48c_P06	F48	2	1	2018-06-16	12.0103	53.2146
F48c_P07(1)	F48	1	1	2018-06-16	12.0104	53.2147
F48c_P07(2)	F48	1	1	2018-06-16	12.0104	53.2147
F48c_P08	F48	11	3	2018-06-16	12.0103	53.2146
F48c_P09	F48	3	3	2018-06-16	12.0103	53.2147
F48c_P11	F48	1	1	2018-06-16	12.0103	53.2147
F48c_P15	F48	8	4	2018-06-16	12.0103	53.2147
F48c_P16	F48	5	3	2018-06-16	12.0103	53.2147
F48c_P17	F48	2	1	2018-06-16	12.0103	53.2147
F48c_P18	F48	1	1	2018-06-16	12.0104	53.2146
F48c_P19	F48	2	2	2018-06-16	12.0105	53.2146
F48c_P20	F48	3	2	2018-06-16	12.0105	53.2147
F48c_P22	F48	1	1	2018-06-16	12.0105	53.2147
F48c_P23	F48	1	1	2018-06-16	12.0105	53.2147
F48c_P24	F48	2	1	2018-06-16	12.0105	53.2146
F48c_P25	F48	8	4	2018-06-16	12.0105	53.2146
F48c_P27	F48	3	1	2018-06-16	12.0105	53.2146
F48c_P28	F48	1	1	2018-06-16	12.0105	53.2146
F48c_P29	F48	2	2	2018-06-16	12.0104	53.2146
F48c_P30	F48	6	3	2018-06-16	12.0104	53.2146
F48c_P31	F48	1	1	2018-06-16	12.0104	53.2145
F48c_P32	F48	2	2	2018-06-16	12.0104	53.2146
F48c_P33	F48	1	1	2018-06-16	12.0103	53.2146
F48c_P34	F48	1	1	2018-06-16	12.0103	53.2146
F48c_P35	F48	2	1	2018-06-16	12.0104	53.2145
F48c_P36	F48	13	4	2018-06-16	12.0104	53.2145
F48c_P37	F48	2	2	2018-06-16	12.0104	53.2145
F48c_P38	F48	6	2	2018-06-16	12.0104	53.2145
F48c_P39	F48	7	2	2018-06-16	12.0105	53.2145
F48c_P41	F48	4	1	2018-06-16	12.0105	53.2145
F48c_P42	F48	19	5	2018-06-16	12.0105	53.2145
F48c_P43	F48	27	3	2018-06-16	12.0105	53.2145
F48c_P44	F48	1	1	2018-06-16	12.0105	53.2145
F48c_P45	F48	13	2	2018-06-16	12.0105	53.2145
F48c_P46	F48	2	1	2018-06-16	12.0105	53.2145
F48c_P47	F48	6	2	2018-06-16	12.0105	53.2145
F48c_P48	F48	3	1	2018-06-16	12.0105	53.2146
F48c_P49	F48	33	4	2018-06-16	12.0106	53.2145
F48c_P50	F48	2	1	2018-06-16	12.0106	53.2145
F48c_P54	F48	23	3	2018-06-16	12.0105	53.2145
F48c_P57	F48	2	1	2018-06-16	12.0106	53.2145
F48c_P58	F48	2	1	2018-06-16	12.0106	53.2145
F48c_P60a	F48	1	1	2018-06-16	12.0106	53.2145
F48c_P60b	F48	1	1	2018-06-16	12.0106	53.2145
F48d_P01	F48	14	5	2018-06-16	12.0106	53.2145
F48d_P02(1)	F48	4	1	2018-06-16	12.0106	53.2145
F48d_P02(2)	F48	4	1	2018-06-16	12.0106	53.2145
F48d_P03	F48	59	11	2018-06-16	12.0106	53.2146
F48d_P04	F48	12	3	2018-06-16	12.0106	53.2146
F48d_P05	F48	3	2	2018-06-16	12.0106	53.2146
F48d_P06	F48	3	1	2018-06-16	12.0106	53.2145
F48d_P07	F48	2	1	2018-06-16	12.0106	53.2146
F48d_P08	F48	25	6	2018-06-16	12.0107	53.2145
F48d_P09	F48	13	4	2018-06-16	12.0107	53.2145
F48d_P10	F48	1	1	2018-06-16	12.0107	53.2145
F48d_P11	F48	2	1	2018-06-16	12.0108	53.2145
F48d_P15	F48	8	3	2018-06-16	12.0108	53.2144
F48d_P16	F48	6	3	2018-06-16	12.0108	53.2144
F48d_P17	F48	3	1	2018-06-16	12.0107	53.2145
F48d_P18	F48	5	3	2018-06-16	12.0107	53.2145
F48d_P19	F48	1	1	2018-06-16	12.0107	53.2144
F48d_P20	F48	6	3	2018-06-16	12.0107	53.2145
F48d_P22	F48	3	1	2018-06-16	12.0106	53.2145
F48d_P23	F48	1	1	2018-06-16	12.0106	53.2145
F48d_P24	F48	11	4	2018-06-16	12.0107	53.2144
F48d_P25	F48	132	20	2018-06-16	12.0107	53.2144
F48d_P27	F48	1	1	2018-06-16	12.0107	53.2144
F48d_P28	F48	2	1	2018-06-16	12.0106	53.2144
F48d_P29	F48	2	1	2018-06-16	12.0106	53.2144
F48d_P30	F48	2	1	2018-06-16	12.0107	53.2144
F48d_P31	F48	3	3	2018-06-16	12.0107	53.2144
F48d_P32	F48	7	3	2018-06-16	12.0107	53.2144
F48d_P33	F48	1	1	2018-06-16	12.0107	53.2144
F48d_P34	F48	3	2	2018-06-16	12.0107	53.2144
F48d_P35	F48	1	1	2018-06-16	12.0107	53.2144
F48d_P36	F48	1	1	2018-06-16	12.0107	53.2144
F48d_P37	F48	5	3	2018-06-16	12.0107	53.2144
F48d_P38	F48	16	5	2018-06-16	12.0107	53.2143
F48d_P39	F48	1	1	2018-06-16	12.0107	53.2144
F48d_P40a	F48	5	2	2018-06-16	12.0107	53.2143
F48d_P40b	F48	1	1	2018-06-16	12.0107	53.2143
F48d_P41	F48	1	1	2018-06-16	12.0108	53.2144
F48d_P42	F48	1	1	2018-06-16	12.0108	53.2144
F48d_P43	F48	1	1	2018-06-16	12.0108	53.2144
F48d_P44	F48	38	5	2018-06-16	12.0108	53.2144
F48d_P45	F48	5	3	2018-06-16	12.0109	53.2144
F48d_P46	F48	2	1	2018-06-16	12.0109	53.2143
F48d_P47	F48	2	1	2018-06-16	12.0109	53.2143
F48d_P48	F48	1	1	2018-06-16	12.0109	53.2143
F48d_P49	F48	1	1	2018-06-16	12.0108	53.2143
F48d_P50	F48	6	2	2018-06-16	12.0107	53.2143
F48d_P54	F48	36	5	2018-06-16	12.0108	53.2142
F48d_P57	F48	1	1	2018-06-16	12.0108	53.2142
F48d_P58	F48	11	1	2018-06-16	12.0109	53.2143
F48d_P60	F48	2	1	2018-06-16	12.0109	53.2143
F48d_P61	F48	2	1	2018-06-16	12.0108	53.2142
F48d_P62	F48	1	1	2018-06-16	12.0108	53.2142
F48d_P63	F48	1	1	2018-06-16	12.0107	53.2143
F48d_P64	F48	4	3	2018-06-16	12.0108	53.2142
F48e_P01	F48	1	1	2018-06-16	12.0105	53.2147
F48e_P02	F48	2	1	2018-06-16	12.0106	53.2147
F48e_P03	F48	1	1	2018-06-16	12.0105	53.2147
F48e_P04	F48	1	1	2018-06-16	12.0106	53.2147
F48e_P05	F48	1	1	2018-06-16	12.0106	53.2147
F48e_P06(1)	F48	4	3	2018-06-16	12.0106	53.2146
F48e_P06(2)	F48	1	1	2018-06-16	12.0106	53.2146
F48e_P07	F48	14	3	2018-06-16	12.0107	53.2146
F48e_P08	F48	4	2	2018-06-16	12.0107	53.2147
F48e_P09	F48	32	9	2018-06-16	12.0107	53.2146
F48e_P10	F48	4	2	2018-06-16	12.0107	53.2146
F48e_P11	F48	67	8	2018-06-16	12.0107	53.2146
F48e_P15	F48	16	4	2018-06-16	12.0108	53.2146
F48e_P16	F48	27	4	2018-06-16	12.0108	53.2146
F48e_P17	F48	26	4	2018-06-16	12.0108	53.2146
F48e_P18(1)	F48	3	1	2018-06-16	12.0108	53.2146
F48e_P18(2)	F48	4	1	2018-06-16	12.0108	53.2146
F48e_P18(3)	F48	4	1	2018-06-16	12.0108	53.2146
F48e_P19	F48	3	1	2018-06-16	12.0108	53.2145
F48e_P20	F48	36	5	2018-06-16	12.0108	53.2145
F48e_P22	F48	2	1	2018-06-16	12.0109	53.2145
F48e_P23	F48	19	4	2018-06-16	12.0108	53.2145
F48e_P24	F48	1	1	2018-06-16	12.0109	53.2145
F48e_P25(1)	F48	2	1	2018-06-16	12.0108	53.2145
F48e_P25(2)	F48	8	3	2018-06-16	12.0108	53.2145
F48e_P27	F48	7	3	2018-06-16	12.0108	53.2145
F48e_P28	F48	1	1	2018-06-16	12.0108	53.2145
F48e_P29	F48	2	2	2018-06-16	12.0108	53.2145
F48e_P30	F48	16	3	2018-06-16	12.0108	53.2144
F48e_P31	F48	21	4	2018-06-16	12.0109	53.2145
F48e_P32	F48	3	1	2018-06-16	12.0109	53.2145
F48e_P33	F48	2	1	2018-06-16	12.0109	53.2144
F48e_P34	F48	2	2	2018-06-16	12.0109	53.2145
F48e_P35	F48	1	1	2018-06-16	12.0109	53.2145
F48e_P36a	F48	7	2	2018-06-16	12.0109	53.2145
F48e_P36b	F48	5	1	2018-06-16	12.0109	53.2145
F48e_P37	F48	2	1	2018-06-16	12.0109	53.2145
F48e_P38	F48	6	1	2018-06-16	12.011	53.2145
F48e_P39	F48	30	3	2018-06-16	12.011	53.2145
F48e_P41	F48	10	2	2018-06-16	12.011	53.2145
F48e_P42	F48	1	1	2018-06-16	12.011	53.2145
F48e_P43	F48	6	1	2018-06-16	12.011	53.2145
F48e_P44	F48	4	1	2018-06-16	12.0109	53.2145
F48e_P45	F48	1	1	2018-06-16	12.0109	53.2145
F48e_P46	F48	7	2	2018-06-16	12.0109	53.2145
F48e_P47	F48	2	1	2018-06-16	12.0109	53.2145
F48e_P48	F48	5	3	2018-06-16	12.0109	53.2145
F48e_P49	F48	1	1	2018-06-16	12.0109	53.2146
F48e_P50	F48	2	1	2018-06-16	12.011	53.2145
F48e_P54	F48	1	1	2018-06-16	12.0109	53.2146
F48e_P57	F48	3	3	2018-06-16	12.0109	53.2146
F48e_P58	F48	10	1	2018-06-16	12.0109	53.2146
F48e_P60a	F48	26	5	2018-06-16	12.0108	53.2146
F48e_P60b	F48	7	2	2018-06-16	12.0108	53.2146
F48e_P61	F48	1	1	2018-06-16	12.0109	53.2146
F48f_P01	F48	1	1	2018-06-17	12.0109	53.2144
F48f_P02(1)	F48	2	1	2018-06-17	12.0109	53.2144
F48f_P02(2)	F48	1	1	2018-06-17	12.0109	53.2144
F48f_P03	F48	4	1	2018-06-17	12.0109	53.2144
F48f_P04	F48	1	1	2018-06-17	12.0109	53.2144
F48f_P05(1)	F48	2	1	2018-06-17	12.0109	53.2144
F48f_P05(2)	F48	3	1	2018-06-17	12.0109	53.2144
F48f_P06	F48	1	1	2018-06-17	12.0109	53.2144
F48f_P07	F48	10	3	2018-06-17	12.011	53.2144
F48f_P08	F48	21	5	2018-06-17	12.011	53.2144
F48f_P09	F48	6	2	2018-06-17	12.011	53.2144
F48f_P10	F48	1	1	2018-06-17	12.0111	53.2145
F48f_P11	F48	1	1	2018-06-17	12.011	53.2144
F48f_P15(1)	F48	8	2	2018-06-17	12.011	53.2144
F48f_P15(2)	F48	4	1	2018-06-17	12.011	53.2144
F48f_P16(1)	F48	2	1	2018-06-17	12.011	53.2144
F48f_P16(2)	F48	1	1	2018-06-17	12.011	53.2144
F48f_P17	F48	1	1	2018-06-17	12.011	53.2145
F48f_P18(1)	F48	2	1	2018-06-17	12.011	53.2145
F48f_P18(2)	F48	2	1	2018-06-17	12.011	53.2145
F48f_P18(3)	F48	1	1	2018-06-17	12.011	53.2145
F48f_P18(4)	F48	1	1	2018-06-17	12.011	53.2145
F48f_P19	F48	13	3	2018-06-17	12.0111	53.2145
F48f_P20(1)	F48	1	1	2018-06-17	12.011	53.2145
F48f_P20(2)	F48	1	1	2018-06-17	12.011	53.2145
F48f_P22	F48	7	2	2018-06-17	12.011	53.2145
F48f_P23(1)	F48	6	2	2018-06-17	12.011	53.2145
F48f_P23(2)	F48	3	1	2018-06-17	12.011	53.2145
F48f_P24	F48	1	1	2018-06-17	12.0111	53.2145
F48f_P25	F48	9	2	2018-06-17	12.0111	53.2145
F48f_P27	F48	3	1	2018-06-17	12.0111	53.2145
F48f_P28	F48	7	3	2018-06-17	12.0111	53.2145
F48f_P29	F48	45	6	2018-06-17	12.0111	53.2144
F48f_P30	F48	5	2	2018-06-17	12.0111	53.2144
F48f_P31	F48	2	1	2018-06-17	12.0111	53.2144
F48f_P32(1)	F48	2	2	2018-06-17	12.0111	53.2144
F48f_P32(2)	F48	1	1	2018-06-17	12.0111	53.2144
F48f_P33	F48	8	2	2018-06-17	12.0112	53.2144
F48f_P34(1)	F48	2	1	2018-06-17	12.0111	53.2144
F48f_P34(2)	F48	1	1	2018-06-17	12.0111	53.2144
F48f_P35	F48	4	2	2018-06-17	12.0112	53.2144
F48f_P36	F48	55	7	2018-06-17	12.0112	53.2144
F48f_P37(1)	F48	2	1	2018-06-17	12.0112	53.2144
F48f_P37(2)	F48	2	1	2018-06-17	12.0112	53.2144
F48f_P38	F48	2	1	2018-06-17	12.0112	53.2144
F48f_P39	F48	2	1	2018-06-17	12.0113	53.2144
F48f_P41(1)	F48	4	2	2018-06-17	12.0112	53.2144
F48f_P41(2)	F48	2	1	2018-06-17	12.0112	53.2144
F48f_P42(1)	F48	3	1	2018-06-17	12.0113	53.2144
F48f_P42(2)	F48	3	1	2018-06-17	12.0113	53.2144
F48f_P43	F48	5	1	2018-06-17	12.0113	53.2144
F48f_P44	F48	29	4	2018-06-17	12.0112	53.2144
F48f_P45	F48	1	1	2018-06-17	12.0112	53.2144
F48f_P46	F48	2	1	2018-06-17	12.0112	53.2144
F48f_P47(1)	F48	2	1	2018-06-17	12.0112	53.2143
F48f_P47(2)	F48	1	1	2018-06-17	12.0112	53.2143
F48f_P48	F48	3	1	2018-06-17	12.0112	53.2143
F48f_P49(1)	F48	2	1	2018-06-17	12.0111	53.2143
F48f_P49(2)	F48	1	1	2018-06-17	12.0111	53.2143
F48f_P50	F48	1	1	2018-06-17	12.0112	53.2143
F48f_P54	F48	269	23	2018-06-17	12.0112	53.2143
F48f_P57	F48	1	1	2018-06-17	12.0112	53.2143
F48f_P58a	F48	3	1	2018-06-17	12.0111	53.2143
F48f_P58b	F48	8	2	2018-06-17	12.0111	53.2143
F48f_P60a	F48	12	1	2018-06-17	12.0112	53.2143
F48f_P60b	F48	55	6	2018-06-17	12.0112	53.2143
F48f_P61	F48	16	4	2018-06-17	12.0112	53.2144
F48g_P01	F48	7	2	2018-06-17	12.0112	53.2143
F48g_P02	F48	7	2	2018-06-17	12.0112	53.2143
F48g_P03	F48	5	2	2018-06-17	12.0112	53.2143
F48g_P04	F48	12	2	2018-06-17	12.0112	53.2143
F48g_P05(1)	F48	2	1	2018-06-17	12.0112	53.2143
F48g_P05(2)	F48	2	1	2018-06-17	12.0112	53.2143
F48g_P06	F48	2	1	2018-06-17	12.0112	53.2143
F48g_P07(1)	F48	2	1	2018-06-17	12.0112	53.2143
F48g_P07(2)	F48	2	1	2018-06-17	12.0112	53.2143
F48g_P07(3)	F48	2	1	2018-06-17	12.0112	53.2143
F48g_P07(4)	F48	2	1	2018-06-17	12.0112	53.2143
F48g_P08	F48	1	1	2018-06-17	12.0111	53.2143
F48g_P09	F48	1	1	2018-06-17	12.011	53.2144
F48g_P11	F48	1	1	2018-06-17	12.0111	53.2143
F48g_P15	F48	2	1	2018-06-17	12.011	53.2143
F48g_P16	F48	6	2	2018-06-17	12.0111	53.2143
F48g_P17	F48	1	1	2018-06-17	12.0111	53.2143
F48g_P18	F48	1	1	2018-06-17	12.0111	53.2143
F48g_P19(1)	F48	2	1	2018-06-17	12.0111	53.2143
F48g_P19(2)	F48	1	1	2018-06-17	12.0111	53.2143
F48g_P20	F48	2	1	2018-06-17	12.0111	53.2143
F48g_P22(1)	F48	5	2	2018-06-17	12.0112	53.2143
F48g_P22(2)	F48	2	1	2018-06-17	12.0112	53.2143
F48g_P23	F48	5	2	2018-06-17	12.0112	53.2142
F48g_P24	F48	2	1	2018-06-17	12.0112	53.2142
F48g_P25(1)	F48	2	1	2018-06-17	12.0112	53.2142
F48g_P25(2)	F48	2	1	2018-06-17	12.0112	53.2142
F48g_P26	F48	1	1	2018-06-17	12.0111	53.2143
F48g_P27(1)	F48	1	1	2018-06-17	12.0112	53.2142
F48g_P27(2)	F48	1	1	2018-06-17	12.0112	53.2142
F48g_P28(1)	F48	1	1	2018-06-17	12.011	53.2142
F48g_P28(2)	F48	1	1	2018-06-17	12.011	53.2142
F48g_P29	F48	1	1	2018-06-17	12.011	53.2141
F48g_P30	F48	2	1	2018-06-17	12.0109	53.2141
F48g_P31	F48	5	2	2018-06-17	12.0107	53.2141
F48g_P32	F48	1	1	2018-06-17	12.0107	53.2141
F48g_P33	F48	17	4	2018-06-17	12.0107	53.2141
F48g_P34	F48	1	1	2018-06-17	12.0106	53.2141
F48g_P35	F48	2	1	2018-06-17	12.0106	53.214
F48g_P36(1)	F48	2	1	2018-06-17	12.0106	53.2141
F48g_P36(2)	F48	1	1	2018-06-17	12.0106	53.2141
F48g_P36(3)	F48	1	1	2018-06-17	12.0106	53.2141
F48g_P37	F48	1	1	2018-06-17	12.0107	53.214
F48g_P38	F48	2	1	2018-06-17	12.0107	53.214
F48g_P39(1)	F48	6	3	2018-06-17	12.0108	53.214
F48g_P39(2)	F48	2	1	2018-06-17	12.0108	53.214
F48g_P41	F48	1	1	2018-06-17	12.0108	53.214
F48g_P42	F48	1	1	2018-06-17	12.0107	53.214
F48g_P43	F48	1	1	2018-06-17	12.011	53.2141
F48g_P44	F48	2	1	2018-06-17	12.011	53.214
F48g_P45	F48	1	1	2018-06-17	12.0112	53.214
F48g_P46	F48	1	1	2018-06-17	12.0112	53.214
F48g_P47	F48	1	1	2018-06-17	12.0114	53.214
F48g_P48	F48	1	1	2018-06-17	12.0114	53.214
F48g_P49a	F48	2	1	2018-06-17	12.0113	53.214
F48g_P49b	F48	1	1	2018-06-17	12.0113	53.214
F48g_P50a	F48	3	1	2018-06-17	12.0113	53.214
F48g_P50b	F48	1	1	2018-06-17	12.0113	53.214
F48g_P54	F48	2	1	2018-06-17	12.0113	53.2139
F48g_P57	F48	1	1	2018-06-17	12.0112	53.2139
F48g_P58	F48	10	4	2018-06-17	12.0112	53.2139
F48g_P60a	F48	3	1	2018-06-17	12.0113	53.2145
F48g_P60b	F48	17	4	2018-06-17	12.0113	53.2145
F48g_P61	F48	1	1	2018-06-17	12.0108	53.2141
F48h_P01	F48	2	2	2018-06-17	12.0108	53.2147
F48h_P02(1)	F48	1	1	2018-06-17	12.0108	53.2147
F48h_P02(2)	F48	1	1	2018-06-17	12.0108	53.2147
F48h_P03	F48	1	1	2018-06-17	12.0109	53.2147
F48h_P04	F48	1	1	2018-06-17	12.0109	53.2147
F48h_P05	F48	1	1	2018-06-17	12.011	53.2146
F48h_P06	F48	9	2	2018-06-17	12.011	53.2147
F48h_P07	F48	6	2	2018-06-17	12.0113	53.2144
F48h_P08(1)	F48	1	1	2018-06-17	12.0111	53.2148
F48h_P08(2)	F48	1	1	2018-06-17	12.0111	53.2148
F48h_P08(3)	F48	1	1	2018-06-17	12.0111	53.2148
F48h_P09	F48	2	1	2018-06-17	12.0113	53.2148
F48h_P11	F48	1	1	2018-06-17	12.0113	53.2148
F48h_P15	F48	4	2	2018-06-17	12.0114	53.2148
F48h_P16	F48	1	1	2018-06-17	12.0114	53.2148
F48h_P17	F48	4	2	2018-06-17	12.0114	53.2148
F48h_P18	F48	2	1	2018-06-17	12.0114	53.2148
F48h_P19	F48	1	1	2018-06-17	12.0114	53.2148
F48h_P20	F48	1	1	2018-06-17	12.0114	53.2148
F48h_P21	F48	2	1	2018-06-17	12.0115	53.2149
F48h_P22(1)	F48	1	1	2018-06-17	12.0115	53.2149
F48h_P22(2)	F48	1	1	2018-06-17	12.0115	53.2149
F48h_P23	F48	1	1	2018-06-17	12.0114	53.2147
F48h_P24	F48	1	1	2018-06-17	12.0115	53.2148
F48h_P25	F48	1	1	2018-06-17	12.0115	53.2148
F48h_P26	F48	1	1	2018-06-17	12.0114	53.2147
F48h_P27	F48	2	1	2018-06-17	12.0115	53.2149
F48h_P28	F48	15	3	2018-06-17	12.0116	53.2149
F48h_P29(1)	F48	2	1	2018-06-17	12.0118	53.2149
F48h_P29(2)	F48	2	1	2018-06-17	12.0118	53.2149
F48h_P29(3)	F48	2	1	2018-06-17	12.0118	53.2149
F48h_P29(4)	F48	1	1	2018-06-17	12.0118	53.2149
F48h_P30	F48	6	3	2018-06-17	12.0119	53.215
F48h_P31	F48	3	2	2018-06-17	12.0119	53.2149
F48h_P32	F48	1	1	2018-06-17	12.012	53.215
F48h_P33	F48	5	2	2018-06-17	12.012	53.215
F48h_P34	F48	1	1	2018-06-17	12.0117	53.215
F48h_P35	F48	5	2	2018-06-17	12.0116	53.215
F48h_P36(1)	F48	1	1	2018-06-17	12.0116	53.215
F48h_P36(2)	F48	1	1	2018-06-17	12.0116	53.215
F48h_P37	F48	2	1	2018-06-17	12.0115	53.215
F48h_P38	F48	1	1	2018-06-17	12.0115	53.215
F48h_P39	F48	1	1	2018-06-17	12.0112	53.2149
F48h_P41	F48	1	1	2018-06-17	12.0112	53.2149
F48h_P42	F48	1	1	2018-06-17	12.0112	53.2149
F48h_P43	F48	1	1	2018-06-17	12.0112	53.2148
F48h_P44	F48	10	2	2018-06-17	12.0111	53.2148
F48h_P45	F48	2	2	2018-06-17	12.011	53.2148
F48h_P46	F48	1	1	2018-06-17	12.011	53.2148
F48h_P47	F48	9	2	2018-06-17	12.0111	53.2149
F48h_P48	F48	8	1	2018-06-17	12.0111	53.2149
F48h_P49	F48	6	3	2018-06-17	12.0111	53.2149
F48h_P50	F48	26	4	2018-06-17	12.0111	53.2149
F48h_P54	F48	3	1	2018-06-17	12.0111	53.2149
F48h_P55	F48	2	1	2018-06-17	12.011	53.2148
F48h_P57	F48	36	5	2018-06-17	12.0112	53.215
F48h_P58	F48	7	3	2018-06-17	12.0113	53.215
F48h_P60	F48	8	2	2018-06-17	12.0114	53.215
F48i_P01	F48	2	1	2018-06-17	12.0115	53.215
F48i_P02	F48	9	4	2018-06-17	12.0115	53.2152
F48i_P03	F48	1	1	2018-06-17	12.0114	53.2151
F48i_P04	F48	5	2	2018-06-17	12.0113	53.2151
F48i_P05(1)	F48	2	1	2018-06-17	12.0113	53.2151
F48i_P05(2)	F48	2	1	2018-06-17	12.0113	53.2151
F48i_P06	F48	15	3	2018-06-17	12.0113	53.2151
F48i_P07	F48	1	1	2018-06-17	12.0114	53.2151
F48i_P08	F48	4	2	2018-06-17	12.0112	53.215
F48i_P09(1)	F48	2	1	2018-06-17	12.0111	53.215
F48i_P09(2)	F48	1	1	2018-06-17	12.0111	53.215
F48i_P11	F48	1	1	2018-06-17	12.0111	53.215
F48i_P15	F48	1	1	2018-06-17	12.0111	53.215
F48i_P16	F48	1	1	2018-06-17	12.0109	53.2149
F48i_P17	F48	119	16	2018-06-17	12.0109	53.215
F48i_P18	F48	1	1	2018-06-17	12.0109	53.215
F48i_P19(1)	F48	7	1	2018-06-17	12.0109	53.215
F48i_P19(2)	F48	7	1	2018-06-17	12.0109	53.215
F48i_P20	F48	1	1	2018-06-17	12.0109	53.215
F48i_P21a	F48	1	1	2018-06-17	12.011	53.215
F48i_P21b	F48	2	1	2018-06-17	12.011	53.215
F48i_P22	F48	82	12	2018-06-17	12.0108	53.215
F48i_P23	F48	2	1	2018-06-17	12.0108	53.215
F48i_P24	F48	3	1	2018-06-17	12.0109	53.2151
F48i_P25	F48	16	2	2018-06-17	12.0112	53.2151
F48i_P26	F48	1	1	2018-06-17	12.011	53.215
[truncated: 173 more rows]
