# Supplementary material for: Greater pollen-mediated gene flow among than within populations of a bumblebee-pollinated forest herb despite habitat fragmentation
Source: Mov Ecol. 2026 May 30;14:36. doi: 10.1186/s40462-026-00664-8 (PMC13224658; doi:10.1186/s40462-026-00664-8)
Supplement: Supplementary file 6 — Supplementary Material 6 [file 40462_2026_664_MOESM6_ESM.xlsx]

## Sheet: Alleles
Sample_ID	Pmu024_1	Pmu024_2	Pmu091_1	Pmu091_2	Pc33_1	Pc33_2	Pc25_1	Pc25_2	Pmu008_1	Pmu008_2	Pmu373_1	Pmu373_2	Pt09_1	Pt09_2
F01_M01_01	125	125	255	261	245	259	223	223	187	190	100	106	192	210
F01_M01_02	125	129	255	255	245	245	223	235	187	190	100	106	190	192
F01_M01_03	125	129	255	261	245	245	223	223	187	190	100	106	192	210
F01_M01_04	125	125	255	261	245	245	223	223	187	190	106	106	192	210
F01_M01_05	125	125	243	261	245	245	223	235	187	190	100	106	140	210
F01_M01_06	125	129	255	261	245	251	223	223	187	190	106	106	210	210
F01_M01_07	125	129	261	261	245	245	223	223	187	190	106	106	192	210
F01_M01_08	125	125	255	261	245	245	223	235	187	190	106	106	140	210
F01_M01_09	125	129	261	261	245	245	223	235	187	190	106	106	192	210
F01_M01_10	125	129	255	261	245	245	223	235	187	190	100	106	196	210
F01_M02_01	125	129	255	255	245	245	223	223	187	187	100	106	210	210
F01_M02_02	125	125	243	255	245	251	221	235	187	190	100	106	196	196
F01_M02_03	125	129	255	261	245	251	223	235	187	190	106	106	210	210
F01_M02_04	125	129	243	255	245	257	223	223	187	190	106	106	186	210
F01_M02_05	125	129	252	255	245	259	223	223	187	190	106	106	186	210
F01_M02_06	125	129	255	261	245	245	223	235	187	190	100	106	186	210
F01_M02_07	125	129	243	255	245	251	223	235	-999	-999	106	106	186	188
F01_M02_08	125	129	255	255	257	259	223	223	187	190	100	106	212	212
F01_M02_09	125	129	243	255	251	259	223	235	190	190	100	106	196	212
F01_M02_10	125	129	243	255	257	259	223	223	187	190	100	106	186	212
F01_M03a_01	125	129	255	255	245	259	223	235	187	190	100	106	190	210
F01_M03a_02	125	129	255	255	245	259	235	235	190	190	100	106	190	196
F01_M03a_03	125	129	255	255	245	259	223	223	187	190	100	106	192	196
F01_M03a_04	125	129	255	255	259	259	223	235	-999	-999	100	100	192	196
F01_M03a_05	125	129	255	255	245	251	235	235	187	187	100	106	192	210
F01_M03a_06	125	129	255	255	245	245	223	223	190	190	106	106	192	210
F01_M03a_07	125	129	243	255	245	245	223	223	187	190	100	106	196	210
F01_M03a_08	125	125	243	255	245	259	221	235	190	190	100	106	196	210
F01_M03a_09	125	125	252	255	251	259	223	237	187	187	100	106	160	210
F01_M03a_10	125	129	255	255	245	251	221	223	187	190	100	106	196	210
F01_M03a_11	125	125	255	255	259	269	223	235	187	190	106	106	192	210
F01_M05_01	125	129	243	261	245	251	221	223	187	190	106	106	196	210
F01_M07_01	125	129	255	255	257	269	223	235	187	190	100	106	170	210
F01_M07_02	125	129	255	255	257	269	223	223	187	190	100	106	170	170
F01_M07_03	125	129	255	261	259	269	223	223	187	187	100	106	192	210
F01_M07_04	125	129	255	255	245	245	223	235	187	190	100	106	170	210
F01_M07_05	125	129	255	255	269	269	223	235	187	187	100	106	170	192
F01_M07_06	125	129	255	261	245	259	221	223	187	190	100	106	192	210
F01_M07_07	125	129	255	255	245	259	221	223	187	190	106	106	170	170
F01_M07_08	125	129	255	255	245	269	223	235	187	187	100	106	210	210
F01_M07_09	125	129	255	255	245	269	223	223	187	190	100	106	192	210
F01_M07_10	125	129	255	255	269	269	223	223	187	187	100	100	170	192
F01_M11_01	125	125	255	255	251	263	223	223	187	190	106	106	210	210
F01_M11_02	125	129	243	243	257	257	223	227	187	190	100	106	162	210
F01_M11_03	125	125	243	243	257	263	221	223	187	190	106	106	140	192
F01_M11_04	125	129	243	261	251	257	235	235	187	190	106	106	192	192
F01_M11_05	125	129	243	255	245	257	221	223	187	190	100	106	152	192
F01_M11_06	125	129	243	255	251	263	221	223	187	190	106	106	192	210
F01_M11_07	125	129	255	255	257	263	221	223	187	190	106	106	192	210
F01_M11_08	125	129	255	255	257	263	223	235	187	190	106	106	192	210
F01_M11_09	125	129	243	255	257	257	223	235	187	190	106	106	172	210
F01_M11_10	125	129	243	243	245	257	235	235	187	190	106	106	194	210
F01_M19_01	125	125	255	255	259	269	223	223	187	187	100	100	192	210
F01_M19_02	125	129	252	255	245	255	223	241	187	190	100	106	188	210
F01_M19_03	125	129	252	255	245	257	223	223	187	190	100	106	186	210
F01_M19_04	125	129	255	255	259	259	223	223	187	190	100	100	140	192
F01_M19_05	125	129	255	255	259	259	223	235	187	190	100	100	140	140
F01_M19_06	125	125	255	255	255	259	223	223	187	187	100	100	210	212
F01_M19_07	125	129	255	255	259	259	223	223	187	190	100	100	140	210
F01_M19_08	125	125	255	255	259	259	223	223	187	190	100	100	140	212
F01_M19_09	125	129	255	255	245	259	223	223	187	190	100	100	140	140
F01_M19_10	125	129	255	261	259	269	223	223	187	190	100	100	192	210
F01_M19_11	125	129	255	255	245	257	223	223	187	190	100	106	140	140
F01_M20_01	125	129	255	255	259	269	223	235	187	190	106	106	208	210
F01_M20_02	125	125	255	261	253	257	235	235	187	190	106	106	210	210
F01_M20_03	125	129	255	255	253	269	235	241	187	190	100	106	190	210
F01_M20_04	125	125	243	255	245	253	235	241	187	190	100	106	156	156
F01_M20_05	125	129	243	255	263	269	235	235	187	190	106	106	156	190
F01_M20_06	125	125	255	255	245	269	223	235	187	190	100	106	210	214
F01_M20_07	125	125	255	255	253	259	223	235	187	190	100	106	210	210
F01_M21_01	125	129	243	255	245	263	221	241	187	190	100	106	192	192
F01_M21_02	125	129	255	255	269	269	221	223	187	190	100	100	192	210
F01_M21_03	125	129	255	255	259	269	221	223	187	190	100	100	192	194
F01_M21_04	125	129	255	255	257	269	221	223	187	190	106	106	192	210
F01_M21_05	125	129	255	255	267	269	221	235	187	190	100	106	192	210
F01_M21_06	125	125	243	255	257	269	221	235	187	190	100	100	192	192
F01_M21_07	125	129	255	255	245	269	221	221	187	190	100	106	192	210
F01_M21_08	125	129	255	255	245	269	221	223	187	190	106	106	170	192
F01_M21_09	125	125	255	255	267	269	221	223	187	190	100	100	192	192
F01_M21_10	125	129	255	255	267	269	221	223	187	190	106	106	192	192
F01_M23_01	125	129	255	255	243	243	215	223	187	190	100	106	-999	-999
F01_M23_02	125	125	255	261	245	259	233	235	187	190	100	106	170	192
F01_M23_03	125	129	255	261	245	259	223	235	187	190	100	100	170	192
F01_M23_04	125	129	255	261	245	259	223	235	187	190	100	100	170	210
F01_M23_05	125	129	255	261	259	269	223	235	187	190	100	106	170	188
F01_M23_06	125	129	255	261	245	259	223	235	187	190	100	100	170	188
F01_M23_07	125	129	255	261	257	269	223	235	187	190	100	106	188	210
F01_M23_08	125	129	255	261	245	257	223	235	187	190	100	106	170	192
F01_M23_09	125	129	255	261	257	269	223	235	187	190	106	106	170	188
F01_M23_10	125	129	255	261	245	255	235	235	187	190	106	106	170	192
F01_M24_01	125	129	243	255	251	257	223	241	187	190	100	106	192	196
F01_M24_02	125	129	243	255	251	257	221	223	187	190	106	106	170	172
F01_M24_03	125	129	243	255	245	251	221	223	187	190	100	106	170	196
F01_M24_04	125	129	243	255	263	269	223	241	187	190	106	106	196	210
F01_M24_05	125	129	243	243	251	269	221	235	187	190	100	106	170	170
F01_M24_06	125	129	243	255	251	269	235	241	187	190	100	106	188	196
F01_M24_07	125	129	243	255	245	263	235	241	187	190	106	106	170	196
F01_M24_08	125	129	243	255	257	263	221	223	187	190	106	106	192	196
F01_M24_09	125	129	243	255	259	263	221	223	187	190	100	106	188	196
F01_M24_10	125	129	243	255	259	263	235	241	187	190	106	106	140	170
F04_M03_01	125	129	243	255	245	249	223	227	187	190	100	106	142	170
F04_M03_02	125	129	243	255	251	261	223	235	187	190	100	106	154	184
F04_M03_03	125	129	243	255	249	269	221	223	187	190	100	106	154	174
F04_M03_04	125	129	243	255	249	269	221	235	187	190	106	106	154	176
F04_M03_05	125	129	243	255	-999	-999	223	223	187	190	100	106	154	176
F04_M03_06	125	129	243	243	249	269	221	235	187	190	106	106	154	174
F04_M03_07	125	129	243	243	251	261	223	241	187	190	100	106	154	174
F04_M03_08	125	129	255	255	247	249	235	235	187	190	100	106	170	174
F04_M03_09	125	129	252	255	245	249	221	223	187	190	100	106	170	186
F04_M03_10	125	129	255	270	251	261	221	223	187	190	106	106	154	174
F04_M06_01	125	129	252	270	255	261	221	221	187	190	100	106	140	174
F04_M06_02	125	129	255	270	241	255	221	221	187	190	100	106	172	190
F04_M06_03	125	129	255	270	255	255	221	235	187	190	100	106	172	190
F04_M06_04	125	129	255	255	249	255	221	235	187	190	100	106	172	190
F04_M06_05	125	129	246	255	251	255	221	223	187	190	100	106	174	190
F04_M06_06	125	129	252	255	245	259	221	221	187	190	100	106	166	174
F04_M06_07	125	129	252	270	255	259	221	235	187	190	100	100	152	190
F04_M06_08	125	129	255	270	249	255	221	235	187	190	100	106	178	190
F04_M06_09	125	129	246	255	255	261	221	221	187	190	100	106	140	190
F04_M06_10	125	129	252	255	249	255	221	221	187	190	100	106	172	174
F04_M06_11	125	129	255	255	249	255	221	223	187	190	100	106	172	190
F04_M07_01	125	129	246	252	247	249	221	241	187	190	106	106	140	208
F04_M07_02	125	129	243	252	251	261	221	221	187	190	106	106	184	196
F04_M07_03	125	129	243	246	251	261	221	221	187	190	100	106	140	208
F04_M07_04	125	129	246	270	245	247	215	221	187	190	106	106	140	196
F04_M07_05	125	129	252	270	247	247	215	235	187	190	106	106	140	196
F04_M07_06	125	129	252	255	247	249	221	221	187	190	100	106	168	196
F04_M07_07	125	129	252	270	247	257	221	225	187	190	100	106	140	208
F04_M07_08	125	129	246	270	247	257	215	221	187	190	106	106	168	196
F04_M07_09	125	129	246	267	261	273	221	241	187	190	100	100	186	196
F04_M07_10	125	129	246	255	247	251	215	215	187	190	100	100	140	178
F04_M09_01	125	129	255	255	237	247	221	221	187	190	100	106	142	168
F04_M09_02	125	129	252	255	245	261	221	221	187	190	106	106	142	142
F04_M09_03	125	129	243	255	237	247	221	243	187	190	100	106	142	168
F04_M09_04	125	129	243	255	237	261	221	243	187	190	106	106	142	164
F04_M09_05	125	125	255	270	237	255	221	235	187	190	100	106	142	174
F04_M09_06	125	125	243	252	245	255	221	223	187	190	100	106	156	170
F04_M09_07	125	125	243	252	237	255	223	243	187	190	100	106	142	142
F04_M09_08	125	125	252	255	237	255	223	243	187	190	100	106	142	170
F04_M09_09	125	129	255	255	237	245	221	243	187	190	106	106	142	182
F04_M09_10	125	125	243	252	237	261	223	243	187	190	100	106	142	142
F04_M14_01	125	129	252	270	253	253	235	235	187	190	106	106	196	196
F04_M14_02	125	129	252	255	253	253	223	235	187	190	106	106	142	142
F04_M14_03	125	129	255	255	253	271	227	235	187	190	100	106	142	196
F04_M14_04	125	129	252	255	253	253	223	235	187	190	106	106	196	196
F04_M14_05	125	129	252	252	253	253	223	235	187	190	106	106	142	142
F04_M14_06	125	129	255	255	237	253	221	235	187	190	100	106	142	146
F04_M14_07	125	129	255	270	247	253	223	235	187	190	106	106	142	142
F04_M14_08	125	129	255	255	237	253	221	235	187	190	106	106	146	196
F04_M14_09	125	129	252	252	247	253	215	235	187	190	106	106	142	196
F04_M14_10	125	129	255	267	253	253	235	235	187	190	106	106	142	178
F04_M19_01	125	125	252	255	249	251	235	235	187	190	106	106	-999	-999
F04_M19_02	125	129	255	255	245	251	223	235	187	190	100	106	160	180
F04_M19_03	125	129	243	252	245	251	235	235	187	190	100	106	180	182
F04_M19_04	125	129	243	252	249	251	235	235	187	190	106	106	182	182
F04_M19_05	125	125	243	252	245	251	235	235	187	190	100	106	180	182
F04_M19_06	125	125	252	255	245	245	221	235	187	190	100	106	208	208
F04_M19_07	125	125	255	255	245	249	221	235	187	190	100	106	160	180
F04_M19_08	125	129	243	252	245	249	235	235	187	190	100	100	208	208
F04_M19_09	125	129	255	255	245	249	235	235	187	190	100	106	208	208
F04_M19_10	125	129	255	255	245	249	235	235	187	190	106	106	180	216
F04_M21_01	125	129	255	255	245	251	235	235	187	190	100	106	166	170
F04_M21_02	125	129	255	255	245	245	235	235	187	190	100	106	180	192
F04_M21_03	125	129	243	255	245	251	221	235	187	190	100	106	170	172
F04_M21_04	125	129	255	255	245	261	223	235	187	190	100	106	174	180
F04_M21_05	125	129	255	255	245	251	223	235	187	190	100	106	174	180
F04_M21_06	125	129	255	255	245	261	223	235	187	190	100	106	174	180
F04_M21_07	125	129	255	255	245	245	227	235	187	190	100	106	160	170
F04_M21_08	125	129	255	255	245	251	235	235	187	190	100	106	166	180
F04_M21_09	125	129	243	255	245	261	221	235	190	190	100	106	170	210
F04_M21_10	125	129	243	255	245	261	221	235	190	190	100	106	180	210
F04_M22_01	125	129	243	255	249	261	227	235	187	187	106	106	174	192
F04_M22_02	125	129	258	267	241	261	235	235	187	190	100	106	140	174
F04_M22_03	125	129	243	258	251	261	227	241	187	190	100	100	170	174
F04_M22_04	125	125	255	258	249	261	235	235	190	190	106	106	174	176
F04_M22_05	125	129	243	255	247	261	221	235	190	190	106	106	160	174
F04_M22_06	125	129	252	258	249	261	227	235	187	187	106	106	170	174
F04_M22_07	125	129	243	255	247	249	221	227	190	190	100	106	160	174
F04_M23_01	125	129	255	258	249	261	221	235	187	190	106	106	160	182
F04_M23_02	125	129	243	252	247	249	221	227	187	190	100	106	160	182
F04_M23_03	125	129	255	258	249	261	221	221	187	190	106	106	160	182
F04_M23_04	125	129	243	258	261	261	221	235	187	190	100	106	160	160
F04_M23_05	125	129	255	258	261	261	235	235	187	190	106	106	174	182
F04_M23_06	125	129	255	258	249	261	221	221	187	190	100	106	174	208
F04_M23_07	125	129	252	258	247	261	227	235	187	190	100	106	166	174
F04_M23_08	125	129	243	255	249	249	221	235	187	190	106	106	174	182
F04_M23_09	125	129	243	258	261	261	221	221	187	190	100	106	160	174
F04_M23_10	125	129	258	270	249	261	221	235	187	190	106	106	160	176
F04_M23_11	125	129	252	258	247	261	221	235	187	190	100	106	160	182
F04_M27_01	125	125	252	255	251	255	221	235	187	190	106	106	200	206
F04_M27_02	125	129	255	255	255	261	221	235	187	190	100	106	146	206
F04_M27_03	125	129	243	255	251	255	215	223	187	190	100	106	172	184
F04_M27_04	125	125	255	255	261	261	235	241	187	190	106	106	146	206
F04_M27_05	125	125	255	255	255	261	223	235	190	190	106	106	172	206
F04_M27_06	125	125	252	255	251	261	215	235	187	190	100	106	172	184
F04_M27_07	125	129	252	255	251	255	221	235	187	190	100	106	200	206
F04_M27_08	125	129	255	255	253	261	221	235	187	190	106	106	160	206
F04_M27_09	125	129	255	270	245	261	223	235	187	190	100	106	146	206
F04_M27_10	125	129	255	267	249	255	223	235	187	190	106	106	172	178
F04_M27_11	125	125	255	255	255	261	221	223	187	190	106	106	172	172
F06_M07a_01	125	129	276	276	267	269	227	235	187	190	106	106	138	182
F06_M07a_02	125	129	243	252	259	271	235	235	187	190	106	106	142	174
F06_M07a_03	125	129	252	276	259	259	227	235	187	190	106	106	142	182
F06_M07a_04	125	129	252	255	259	269	227	235	187	190	106	106	182	206
F06_M07a_05	125	129	252	255	267	271	223	235	187	190	106	106	142	182
F06_M07a_06	125	129	252	276	267	271	235	235	187	190	106	106	172	182
F06_M07a_07	125	129	249	252	259	269	227	235	187	190	106	106	142	142
F06_M07a_08	125	129	252	276	259	271	235	235	187	190	106	106	142	182
F06_M07a_09	125	129	252	276	259	269	227	235	187	190	106	106	142	182
F06_M07a_10	125	129	252	276	267	269	223	223	187	190	106	106	142	142
F06_M07a_11	125	129	276	276	259	259	223	227	187	190	106	106	138	142
F06_M07a_12	125	129	252	276	267	271	227	235	187	190	106	106	142	142
F06_M10a_01	125	129	249	255	269	269	227	235	187	190	106	106	142	182
F06_M10a_02	125	129	255	255	269	271	223	241	187	190	106	106	142	142
F06_M10a_03	125	129	249	249	269	271	227	227	187	190	106	106	174	182
F06_M10a_04	125	129	249	249	269	269	223	227	187	187	106	106	172	182
F06_M10a_05	125	129	255	276	269	271	223	227	187	190	106	106	142	182
F06_M10a_06	125	129	249	255	269	269	227	227	187	190	106	106	172	182
F06_M10a_07	125	129	255	255	269	269	223	227	187	190	106	106	142	142
F06_M10a_08	125	129	249	255	271	271	227	241	187	190	106	106	142	142
F06_M10a_09	125	129	255	276	267	271	227	241	187	190	106	106	138	142
F06_M10a_10	125	129	249	249	269	269	223	241	187	190	106	106	142	182
F06_M10a_11	125	129	255	276	269	271	227	227	187	190	106	106	142	182
F06_M11a_01	125	129	270	276	269	271	235	241	187	190	106	106	138	138
F06_M11a_02	125	129	249	276	259	269	223	241	187	190	106	106	144	182
F06_M11a_03	125	129	276	276	269	271	235	241	187	190	106	106	138	138
F06_M11a_04	125	129	255	255	267	271	223	235	187	190	106	106	172	182
F06_M11a_05	125	129	255	276	269	271	227	235	187	187	106	106	172	182
F06_M11a_06	125	129	252	255	269	271	223	223	187	190	106	106	138	174
F06_M11a_07	125	129	249	276	269	271	223	241	187	190	106	106	138	172
F06_M11a_08	125	129	252	276	269	271	235	241	187	190	106	106	138	172
F06_M11a_09	125	129	249	255	271	271	223	235	187	190	106	106	138	138
F06_M11a_10	125	129	249	255	271	271	235	241	187	187	106	106	138	182
F06_M11a_11	125	129	249	276	269	271	223	227	187	190	106	106	138	138
F06_M13_01	125	129	255	276	259	259	223	241	187	190	106	106	142	172
F06_M13_02	125	129	255	276	259	271	223	227	187	190	106	106	142	182
F06_M13_03	125	129	249	255	247	259	241	241	187	190	106	106	142	190
F06_M13_04	125	129	276	276	267	271	223	241	187	187	106	106	142	182
F06_M13_05	125	129	276	276	259	267	235	241	187	190	106	106	142	142
F06_M13_06	125	129	252	276	259	271	223	227	187	190	106	106	138	142
F06_M13_07	125	129	276	276	267	271	223	227	187	190	106	106	142	182
F06_M13_08	125	129	276	276	267	271	223	241	187	190	106	106	142	182
F06_M13_09	125	129	249	249	259	269	227	241	187	190	106	106	142	172
F06_M13_10	125	129	249	276	259	271	227	241	187	190	106	106	142	172
F06_M13_11	125	129	276	276	259	271	223	227	187	190	106	106	138	142
F06_M16_01	125	129	249	252	259	267	235	241	187	190	106	106	172	182
F06_M16_02	125	129	252	255	261	267	241	241	187	190	106	106	172	172
F06_M16_03	125	129	252	255	259	267	223	235	187	190	106	106	172	182
F06_M16_04	125	129	255	255	261	267	221	235	187	190	106	106	172	172
F06_M16_05	125	129	249	276	267	271	235	241	187	190	106	106	172	182
F06_M16_06	125	129	255	276	271	271	241	241	187	190	106	106	142	172
F06_M16_07	125	129	249	252	251	267	223	241	187	190	106	106	172	174
F06_M16_08	125	129	249	255	251	267	235	241	187	190	106	106	138	142
F06_M16_09	125	129	249	255	267	271	227	241	187	190	106	106	142	182
F06_M16_10	125	129	249	249	267	271	235	241	187	190	106	106	142	172
F06_M16_11	125	129	249	255	267	271	227	241	187	190	106	106	172	182
F06_M17_01	125	129	252	252	259	271	223	223	187	190	106	106	142	172
F06_M17_02	125	129	252	252	269	269	227	227	187	190	106	106	138	142
F06_M17_03	125	129	252	255	251	259	223	227	187	190	106	106	172	172
F06_M17_04	125	129	252	255	259	269	223	235	187	190	106	106	172	182
F06_M17_05	125	129	249	249	259	269	227	227	187	190	106	106	142	172
F06_M17_06	125	129	252	276	259	267	223	241	187	190	106	106	138	142
F06_M17_07	125	125	267	273	251	253	241	241	187	190	100	106	170	188
F06_M17_08	125	129	252	276	269	269	227	227	187	190	106	106	142	172
F06_M22a_01	125	129	249	252	259	271	223	227	187	190	106	106	138	182
F06_M22a_02	125	129	249	276	267	271	227	227	187	190	106	106	138	182
F06_M22a_03	125	129	249	276	259	271	223	227	187	190	106	106	138	138
F06_M22a_04	125	129	252	276	267	271	223	227	187	190	100	106	138	182
F06_M22a_05	125	129	249	252	267	271	223	241	187	190	106	106	142	182
F06_M22a_06	125	129	252	252	259	271	227	241	187	190	106	106	138	138
F06_M22a_07	125	129	252	276	267	267	223	241	187	190	106	106	142	182
F06_M22a_08	125	129	252	276	259	267	223	241	187	190	106	106	142	182
F06_M23_01	125	125	249	252	269	269	223	227	187	190	106	106	138	142
F06_M23_02	125	129	249	276	267	269	235	241	187	190	106	106	138	206
F06_M23_03	125	125	252	255	269	271	223	241	187	190	106	106	142	182
F06_M23_04	125	129	243	255	267	269	223	227	187	190	106	106	138	142
F06_M23_05	125	129	255	255	251	269	223	227	187	190	106	106	142	174
F06_M23_06	125	129	255	276	259	269	235	241	187	190	106	106	138	142
F06_M23_07	125	129	252	255	-999	-999	-999	-999	187	190	106	106	138	138
F06_M24_01	125	129	255	276	267	269	227	241	187	190	106	106	142	184
F06_M24_02	125	129	255	276	251	259	227	241	187	190	106	106	138	206
F06_M24_03	125	129	249	252	259	259	223	223	187	190	106	106	138	184
F06_M24_04	125	129	252	255	267	271	227	241	187	190	106	106	138	182
F06_M24_05	125	125	255	255	267	271	227	235	187	190	106	106	138	172
F06_M24_06	125	125	249	252	267	271	223	223	187	190	106	106	182	184
F06_M24_07	125	129	249	249	259	259	223	241	187	190	106	106	142	184
F06_M24_08	125	129	255	255	251	267	227	241	187	190	106	106	138	160
F06_M24_09	125	129	255	276	259	271	227	241	187	190	106	106	182	184
F06_M24_10	125	129	249	255	259	267	227	227	187	190	106	106	142	184
F06_M25_01	125	129	249	249	247	259	223	223	187	190	106	106	142	182
F06_M25_02	125	129	249	276	259	271	223	241	187	190	106	106	142	142
F06_M25_03	125	129	249	252	259	267	223	235	187	190	106	106	182	206
F06_M25_04	125	129	243	255	259	267	223	235	187	190	106	106	142	182
F06_M25_05	125	129	249	255	259	259	223	241	187	190	106	106	138	182
F06_M25_06	125	129	249	276	251	259	227	241	187	190	106	106	134	142
F06_M25_07	125	129	255	276	259	259	223	227	187	190	106	106	182	182
F06_M25_08	125	129	249	276	259	269	227	227	187	190	106	106	172	182
F06_M25_09	125	129	255	276	259	267	223	227	187	190	106	106	142	182
F06_M25_10	125	129	255	276	259	269	227	235	187	190	106	106	142	172
F06_M25_11	125	129	249	252	267	269	223	241	187	190	100	106	142	206
F07_M01_01	125	129	243	243	239	251	235	235	187	190	100	106	144	172
F07_M01_02	125	129	243	249	239	251	235	235	187	190	106	106	170	182
F07_M01_03	125	129	243	249	251	261	235	237	187	190	100	106	158	182
F07_M01_04	125	129	243	249	251	251	235	235	187	190	100	106	172	182
F07_M01_05	125	129	243	249	251	251	235	235	187	187	100	106	172	172
F07_M01_06	125	129	243	249	251	251	235	235	187	187	106	106	144	172
F07_M01_07	125	129	249	255	239	251	235	235	187	187	100	100	182	182
F07_M01_08	125	125	243	249	251	251	221	235	187	187	106	106	172	200
F07_M01_09	125	125	243	255	239	261	235	237	187	190	106	106	158	172
F07_M01_10	125	129	243	255	251	261	235	235	187	190	106	106	172	182
F07_M07_01	125	129	243	243	251	251	237	237	187	190	106	106	144	172
F07_M07_02	125	129	243	243	251	251	237	237	187	190	106	106	158	158
F07_M07_03	125	129	243	255	251	251	223	235	187	190	100	106	164	172
F07_M07_04	125	129	243	252	251	259	229	237	187	190	106	106	158	158
F07_M07_05	125	129	255	255	251	251	235	235	187	187	106	106	170	172
F07_M07_06	125	129	255	255	251	251	235	237	187	187	106	106	158	158
F07_M07_07	125	129	243	255	251	251	235	237	187	190	106	106	158	170
F07_M07_08	125	129	255	255	251	253	235	237	187	190	106	106	170	172
F07_M07_09	125	129	255	255	251	261	235	237	187	190	106	106	158	172
F07_M07_10	125	129	255	255	-999	-999	-999	-999	187	190	100	106	164	172
F07_M10_01	125	129	255	255	239	261	235	235	187	190	100	106	164	182
F07_M10_02	125	129	252	255	251	261	237	237	187	190	100	106	164	172
F07_M10_03	125	125	243	255	239	261	235	241	187	187	106	106	158	172
F07_M10_04	125	129	255	255	239	261	235	237	187	190	100	106	172	184
F07_M10_05	125	129	255	255	237	261	237	237	187	190	100	106	164	170
F07_M10_06	125	125	249	255	239	261	235	237	187	190	106	106	172	182
F07_M10_07	125	129	255	255	261	261	235	237	190	190	106	106	164	172
F07_M10_08	125	129	249	255	261	261	235	237	190	190	106	106	172	182
F07_M10_09	125	125	252	255	251	261	235	235	187	187	106	106	144	172
F07_M10_10	125	129	249	255	239	261	235	235	187	190	100	106	170	172
F07_M11_01	125	129	243	255	251	261	235	237	187	187	106	106	158	158
F07_M11_02	125	129	249	249	239	261	235	235	187	190	100	106	170	182
F07_M11_03	125	129	243	255	251	261	235	235	-999	-999	106	106	146	170
F07_M11_04	125	129	249	255	239	239	235	241	187	190	106	106	158	172
F07_M11_05	125	129	249	255	261	271	223	235	187	190	100	106	158	200
F07_M11_06	125	129	243	249	251	261	235	237	187	187	106	106	158	158
F07_M11_07	125	129	243	255	239	253	-999	-999	187	190	106	106	158	170
F07_M11_08	125	129	249	249	261	261	235	235	187	190	100	106	170	182
F07_M11_09	125	129	249	255	261	261	235	235	187	190	100	106	158	170
F07_M11_10	125	129	249	255	261	261	235	235	190	190	100	106	158	182
F07_M13_01	125	129	255	255	261	261	235	235	187	190	106	106	172	172
F07_M13_02	125	125	249	255	261	261	235	235	187	190	106	106	172	172
F07_M13_03	125	129	243	255	239	239	221	235	187	190	100	106	172	200
F07_M13_04	125	129	255	255	251	261	235	235	187	190	100	106	172	200
F07_M13_05	125	129	249	255	239	239	235	235	190	190	106	106	172	172
F07_M13_06	125	129	249	249	239	239	235	235	187	190	106	106	172	172
F07_M13_07	125	129	255	255	239	239	235	235	187	190	100	106	172	200
F07_M13_08	125	129	255	255	239	239	221	235	187	190	100	106	172	200
F07_M13_09	125	129	249	255	237	261	235	235	187	190	100	106	170	172
F07_M13_10	125	125	249	255	239	239	235	235	187	190	100	106	164	172
F07_M15_01	125	129	243	243	253	261	223	237	187	190	106	106	158	182
F07_M15_02	125	129	243	243	241	251	235	237	187	190	106	106	182	182
F07_M15_03	125	129	243	255	241	261	235	241	187	190	106	106	172	182
F07_M15_04	125	125	243	243	261	261	237	241	187	187	106	106	144	182
F07_M15_05	125	125	243	243	241	271	235	241	187	190	100	106	164	182
F07_M15_06	125	129	243	243	253	261	235	237	187	190	100	106	182	200
F07_M15_07	125	129	243	249	253	261	235	241	187	190	106	106	182	182
F07_M15_08	125	129	243	249	241	253	241	241	187	190	106	106	170	182
F07_M15_09	125	125	243	255	241	253	223	241	187	190	100	106	158	158
F07_M15_10	125	129	243	243	251	261	235	237	187	190	106	106	158	182
F07_M17a_01	125	129	243	255	239	251	235	237	187	187	106	106	144	146
F07_M17a_02	125	129	243	243	251	251	235	237	187	190	106	106	146	170
F07_M17a_03	125	129	243	249	239	253	235	237	187	190	106	106	170	170
F07_M17a_04	125	129	243	255	251	253	235	235	187	187	106	106	146	170
F07_M17a_05	125	129	243	255	239	253	235	237	187	190	100	106	146	182
F07_M17a_06	125	129	243	255	251	253	235	237	187	187	106	106	146	170
F07_M17a_07	125	129	243	255	239	253	235	237	187	190	100	106	146	170
F07_M17a_08	125	129	243	255	253	253	235	237	187	187	106	106	170	172
F07_M17a_09	125	129	243	243	251	251	235	237	187	187	106	106	144	146
F07_M17a_10	125	129	243	249	251	251	235	235	187	190	106	106	170	170
F07_M18_01	125	129	243	255	261	271	235	235	187	190	106	106	158	200
F07_M18_02	125	129	243	255	251	251	223	235	187	190	100	106	172	172
F07_M18_03	125	129	255	255	251	251	235	237	187	190	106	106	158	200
F07_M18_04	125	129	243	255	261	271	237	237	187	190	100	106	158	172
F07_M18_05	125	129	243	255	261	261	235	237	187	190	106	106	158	172
F07_M18_06	125	129	255	255	261	261	235	237	187	190	106	106	158	200
F07_M18_07	125	129	255	255	261	261	223	237	187	190	100	106	158	172
F07_M18_08	125	129	255	255	251	261	237	237	187	190	100	106	172	200
F07_M18_09	125	129	255	255	261	261	237	237	187	190	100	106	158	158
F07_M18_10	125	129	243	255	261	261	235	235	187	190	106	106	158	172
F07_M20_01	125	129	252	255	251	253	237	237	187	190	106	106	158	182
F07_M20_02	125	129	255	255	249	261	223	237	187	190	100	106	172	182
F07_M20_03	125	129	243	252	249	251	223	223	187	190	106	106	182	182
F07_M20_04	125	129	243	252	249	251	223	237	187	190	100	106	170	182
F07_M20_05	125	129	252	255	249	271	237	237	187	190	100	106	158	182
F07_M20_06	125	129	243	252	253	253	237	237	187	190	106	106	182	200
F07_M20_07	125	129	255	255	253	271	235	237	187	190	100	106	182	200
F07_M20_08	125	129	252	255	251	253	223	237	187	190	106	106	182	200
F07_M20_09	125	129	243	252	249	261	223	235	187	190	100	106	172	182
F07_M20_10	125	129	243	252	249	253	237	237	187	190	100	106	172	182
F07_M21_01	125	129	243	255	251	251	235	235	190	190	106	106	172	172
F07_M21_02	125	129	255	255	251	253	235	235	187	190	100	106	172	172
F07_M21_03	125	129	243	255	251	251	235	235	187	187	100	100	172	172
F07_M21_04	125	129	243	255	251	253	235	235	187	190	100	106	172	182
F07_M21_05	125	129	255	255	251	261	223	235	187	190	100	106	164	182
F07_M21_06	125	129	249	255	251	253	235	235	-999	-999	100	100	172	182
F07_M21_07	125	129	243	255	253	261	235	235	187	190	106	106	172	182
F07_M21_08	125	129	243	255	251	251	221	235	187	190	100	106	158	182
F07_M21_10	125	129	243	255	253	253	235	235	-999	-999	106	106	172	172
F07_M21_11	125	129	243	255	251	251	235	237	-999	-999	100	106	158	182
F08_M02_01	125	125	243	243	255	255	221	221	187	190	100	100	140	180
F08_M02_02	125	125	243	255	245	251	221	237	187	190	100	106	180	198
F08_M02_03	125	129	252	255	233	251	221	237	187	190	106	106	140	172
F08_M02_04	125	125	252	255	251	255	221	221	187	190	106	106	140	172
F08_M02_05	125	129	243	255	255	255	221	221	187	190	100	106	174	180
F08_M02_06	125	129	255	261	253	255	221	221	187	190	106	106	140	174
F08_M02_07	125	129	243	252	233	251	229	237	187	190	100	106	170	180
F08_M02_08	125	125	243	255	245	251	235	237	187	190	106	106	140	140
F08_M02_09	125	129	243	252	251	261	235	237	187	190	106	106	140	174
F08_M02_10	125	125	255	261	251	251	227	237	187	190	100	106	168	180
F08_M02_11	125	129	243	252	251	255	221	221	187	190	100	106	140	172
F08_M04_01	125	129	252	255	251	251	221	223	187	190	106	106	168	168
F08_M04_02	125	129	243	261	253	255	227	237	187	190	100	106	168	180
F08_M04_03	125	129	252	261	251	253	221	229	187	190	106	106	168	172
F08_M04_04	125	129	243	261	251	253	221	237	187	190	106	106	140	172
F08_M04_05	125	125	243	252	251	253	221	231	187	190	106	106	140	168
F08_M04_06	125	129	252	255	251	255	227	229	187	190	106	106	168	172
F08_M04_07	125	125	252	255	251	253	227	237	187	190	106	106	140	172
F08_M04_08	125	129	252	261	233	251	227	229	187	190	106	106	172	172
F08_M04_09	125	129	255	261	251	253	221	237	187	190	106	106	172	180
F08_M04_10	125	129	252	261	233	251	227	229	187	190	106	106	172	172
F08_M04_11	125	129	243	252	251	251	221	237	187	190	100	106	168	180
F08_M05_01	125	125	243	243	253	255	221	231	187	190	106	106	140	174
F08_M05_02	125	125	252	261	253	255	221	227	187	190	100	106	140	172
F08_M05_03	125	125	243	261	251	253	227	237	187	190	100	106	140	180
F08_M05_04	125	129	243	261	251	253	221	231	187	190	100	106	140	140
F08_M05_05	125	129	243	243	255	255	221	227	187	190	100	100	140	172
F08_M05_06	125	125	243	255	245	255	231	231	187	190	100	100	174	198
F08_M05_07	125	129	252	261	233	255	221	231	187	190	100	106	170	174
F08_M05_08	125	125	243	261	251	255	221	231	187	190	106	106	172	174
F08_M05_09	125	125	243	261	245	255	221	227	187	190	100	106	140	174
F08_M05_10	125	125	243	243	255	255	231	231	187	190	100	100	140	198
F08_M05_11	125	125	243	261	255	255	227	231	187	190	106	106	140	198
F08_M05_12	125	129	243	255	251	253	223	227	187	190	100	106	174	174
F08_M16_01	125	125	255	261	265	265	221	229	187	190	106	106	172	178
F08_M16_02	125	125	243	243	249	265	221	229	187	190	100	106	174	174
F08_M16_03	125	129	243	261	265	265	221	229	190	190	106	106	172	172
F08_M16_04	125	125	243	261	265	265	229	235	190	190	106	106	172	178
F08_M16_05	125	125	243	243	253	255	229	229	190	190	106	106	156	172
F08_M16_06	125	129	243	243	253	265	221	229	190	190	106	106	172	172
F08_M16_07	125	129	243	261	245	265	221	229	187	190	106	106	172	178
F08_M16_08	125	129	243	255	249	265	229	229	190	190	106	106	174	174
F08_M16_09	125	129	243	261	245	253	221	229	190	190	106	106	172	172
F08_M16_10	125	129	243	255	265	265	221	241	190	190	106	106	172	192
F08_M16_11	125	125	243	243	245	265	229	235	187	190	106	106	174	178
F08_M16_12	125	129	255	261	265	265	221	221	187	190	106	106	172	178
F08_M18_01	125	129	243	243	245	255	221	221	187	190	106	106	138	140
F08_M18_02	125	129	243	243	245	255	227	237	187	190	100	106	140	198
F08_M18_03	125	125	243	243	245	255	221	231	187	190	100	106	138	198
F08_M18_04	125	129	243	243	245	245	221	221	187	190	106	106	138	198
F08_M18_05	125	125	243	243	245	255	231	237	187	190	100	106	138	140
F08_M18_06	125	129	243	243	245	253	221	221	187	190	106	106	138	174
F08_M18_07	125	125	243	261	245	255	221	227	187	190	106	106	140	198
F08_M20_01	125	129	252	255	239	251	227	227	187	190	100	106	138	156
F08_M20_02	125	129	252	255	251	261	221	229	187	190	106	106	138	174
F08_M20_03	125	129	252	255	251	269	221	235	187	190	106	106	156	184
F08_M20_04	125	129	255	261	239	251	223	235	187	190	100	106	138	174
F08_M20_05	125	129	252	255	239	269	221	235	187	190	106	106	138	184
F08_M20_06	125	129	252	255	239	245	227	235	187	190	106	106	138	174
F08_M20_07	125	129	252	255	251	255	221	227	187	190	106	106	138	138
F08_M20_08	125	129	252	255	251	261	227	227	187	190	100	106	168	184
F08_M20_09	125	129	252	267	239	255	221	235	187	190	106	106	184	184
F08_M20_10	125	129	255	267	251	255	221	235	187	190	106	106	138	174
F08_M20_11	125	129	252	255	239	251	227	235	187	190	106	106	138	180
F08_M21a_01	125	129	255	267	241	259	229	229	187	190	100	106	154	158
F08_M21a_02	125	129	246	255	241	259	229	229	187	190	100	106	154	158
F08_M21a_03	125	129	246	267	239	241	223	229	187	190	100	100	138	158
F08_M24_01	125	129	267	267	239	259	229	229	190	190	100	106	138	156
F08_M24_02	125	129	267	267	259	269	229	229	-999	-999	100	106	156	178
F08_M24_03	125	129	243	255	259	259	221	223	187	190	100	106	-999	-999
F08_M24_04	125	129	255	267	239	259	229	229	187	190	100	100	138	156
F08_M24_05	125	129	255	267	245	269	223	229	187	190	100	106	138	158
F08_M24_06	125	129	267	267	239	259	229	229	187	190	100	106	138	168
F08_M24_07	125	129	252	267	241	269	223	223	187	190	100	106	138	138
F08_M24_08	125	129	255	267	241	269	223	229	187	190	106	106	138	156
F08_M24_09	125	129	267	267	259	269	229	229	187	190	106	106	156	156
F08_M24_10	125	129	267	267	251	269	223	229	187	190	106	106	138	158
F08_M24_11	125	129	267	267	259	269	223	229	187	187	106	106	138	172
F08_M28_01	125	129	252	255	249	265	229	235	187	190	106	106	172	178
F08_M28_02	125	129	255	261	249	259	229	235	187	190	106	106	168	172
F08_M28_03	125	129	255	255	249	265	229	235	187	190	106	106	172	172
F08_M28_04	125	129	255	255	245	269	235	235	187	190	100	106	156	172
F08_M28_05	125	129	252	255	249	265	229	229	187	190	106	106	172	178
F08_M28_06	125	129	243	255	249	255	229	231	187	190	100	106	138	172
F08_M28_07	125	129	255	255	245	245	229	235	187	190	106	106	172	172
F08_M28_08	125	129	255	255	245	245	223	229	187	190	106	106	172	172
F08_M28_09	125	129	252	255	249	259	229	235	187	190	106	106	172	178
F08_M28_10	125	129	255	255	249	249	229	229	187	190	100	106	172	172
F08_M28_11	125	129	243	255	249	265	229	235	187	190	106	106	172	178
F08_M31_01	125	129	243	252	255	265	235	237	187	190	106	106	138	172
F08_M31_02	125	129	255	270	239	255	221	237	187	190	106	106	138	180
F08_M31_03	125	129	243	243	255	257	231	237	187	190	100	100	138	138
F08_M31_04	125	129	243	255	255	259	229	231	187	190	100	106	138	172
F08_M31_05	125	129	255	270	255	259	237	237	187	190	100	106	138	172
F08_M31_06	125	129	255	270	255	259	229	231	187	190	100	106	140	172
F08_M31_07	125	129	243	255	251	257	237	237	187	190	106	106	138	180
F08_M31_08	125	129	255	270	245	257	231	235	187	190	100	106	140	178
F08_M31_09	125	129	243	243	257	257	221	231	187	190	100	100	138	184
F08_M31_10	125	129	243	255	245	257	231	235	187	190	100	106	140	178
F08_M31_11	125	129	255	270	251	255	237	237	187	190	106	106	138	184
F10_M02_01	125	129	267	273	245	263	221	241	187	190	100	100	178	184
F10_M02_02	125	129	267	273	245	263	221	241	187	190	100	100	170	184
F10_M02_03	125	129	267	273	253	263	221	241	187	190	100	100	170	170
F10_M02_04	125	129	243	273	249	251	223	235	187	190	100	106	170	212
F10_M02_05	125	129	243	273	245	251	221	235	187	190	100	100	170	184
F10_M02_06	125	129	264	273	251	277	227	235	187	190	100	106	156	170
F10_M02_07	125	129	243	273	245	251	227	241	187	190	100	100	170	188
F10_M02_08	125	129	267	273	253	263	221	241	187	190	100	100	178	184
F10_M02_09	125	129	273	273	245	263	227	235	187	187	100	106	142	170
F10_M02_10	125	129	267	273	253	263	221	241	187	190	100	100	178	188
F10_M02_11	125	125	273	273	249	251	221	235	187	190	100	106	178	212
F10_M02_12	125	125	243	273	251	259	227	241	187	190	100	100	170	188
F10_M02_13	125	129	243	273	251	253	227	241	187	190	100	100	178	188
F10_M04_01	125	125	273	273	251	253	241	241	187	190	100	100	170	170
F10_M04_02	125	129	273	273	253	259	235	235	187	190	100	100	170	170
F10_M04_03	125	129	267	267	245	251	235	235	187	190	100	100	170	170
F10_M04_04	125	129	267	273	253	259	235	241	187	190	100	100	178	188
F10_M04_05	125	129	273	273	251	259	223	235	187	190	100	106	170	170
F10_M04_06	125	129	243	267	251	259	223	235	187	190	100	100	178	188
F10_M04_07	125	129	267	273	251	251	235	241	187	190	100	100	170	178
F10_M07_01	125	129	267	273	251	259	235	235	187	190	100	100	188	200
F10_M07_02	125	129	255	273	243	251	235	235	187	190	100	106	182	190
F10_M07_03	125	129	273	273	251	253	241	241	187	190	100	100	188	188
F10_M07_04	125	129	267	273	245	251	235	235	187	190	100	100	182	182
F10_M07_05	125	129	267	273	245	251	235	237	187	190	100	100	170	188
F10_M07_06	125	129	273	273	245	251	235	241	187	187	100	100	182	182
F10_M07_07	125	129	273	273	245	251	235	235	187	190	100	100	182	182
F10_M07_08	125	129	267	273	245	251	235	235	187	190	100	106	188	188
F10_M07_09	125	129	267	273	245	253	235	235	187	187	100	100	170	188
F10_M07_10	125	129	273	273	245	251	241	241	187	190	100	100	170	188
F10_M07_11	125	129	273	273	245	245	235	241	187	190	100	100	188	188
F10_M07_12	125	129	273	273	245	253	241	241	187	190	100	100	188	188
F10_M07_13	125	129	273	273	251	251	235	241	187	190	100	100	188	188
F10_M08a_01	125	129	267	267	245	249	235	235	187	190	106	106	156	166
F10_M08a_02	125	125	243	267	245	249	221	235	187	190	100	106	166	200
F10_M08a_03	125	129	243	267	245	249	221	235	187	187	100	100	166	166
F10_M08a_04	125	129	267	267	249	251	221	235	187	190	100	100	156	166
F10_M08a_05	125	129	267	267	251	251	235	241	187	190	100	106	170	200
F10_M08a_06	125	129	243	267	245	251	235	235	187	190	100	100	166	200
F10_M08a_07	125	129	243	267	249	251	235	235	187	190	100	100	166	166
F10_M08a_08	125	129	243	267	249	249	235	235	187	190	100	106	156	200
F10_M09_01	125	129	243	267	253	259	221	235	187	190	100	100	200	200
F10_M09_02	125	129	243	273	251	259	235	235	187	190	100	106	182	200
F10_M09_03	125	129	243	273	251	259	235	235	187	190	100	100	156	182
F10_M09_04	125	129	243	267	259	259	235	235	187	190	100	100	182	200
F10_M09_05	125	129	243	255	259	259	235	241	187	190	100	100	170	200
F10_M09_06	125	129	243	255	251	259	223	235	187	190	106	106	190	200
F10_M09_07	125	129	243	264	251	259	221	235	187	190	100	106	188	200
F10_M09_08	125	129	267	267	253	259	235	235	187	190	100	106	170	200
F10_M09_09	125	129	255	261	259	259	235	235	187	190	100	100	156	188
F10_M09_10	125	129	243	267	259	259	-999	-999	187	190	100	100	170	200
F10_M09_11	125	129	243	267	253	259	235	235	187	190	100	106	156	200
F10_M09_12	125	129	243	267	253	259	221	235	187	190	100	100	200	200
F10_M09_13	125	129	243	273	253	259	235	235	187	190	100	100	156	170
F10_M09_14	125	129	243	267	251	259	235	235	187	190	100	106	156	182
F10_M09_15	125	129	243	267	259	259	227	235	187	190	100	106	156	156
F10_M10_01	125	129	243	267	245	259	235	235	187	190	100	100	184	204
F10_M10_02	125	129	267	267	245	259	235	235	187	190	100	100	182	204
F10_M10_03	125	129	267	273	259	259	235	235	187	190	100	100	200	204
F10_M10_04	125	129	267	273	251	259	235	241	187	190	100	100	170	178
F10_M10_05	125	129	-999	-999	249	259	235	235	187	190	100	100	-999	-999
F10_M10_06	125	129	264	267	245	259	223	235	187	190	100	106	188	204
F10_M10_07	125	129	267	267	259	259	221	235	187	190	100	100	204	204
F10_M21_01	125	129	267	267	253	253	221	235	187	190	100	100	188	200
F10_M21_02	125	129	243	267	245	259	235	235	187	190	100	106	182	204
F10_M21_03	125	129	267	267	245	259	235	241	187	190	100	100	182	188
F10_M21_04	125	129	243	267	245	259	235	241	187	190	100	100	188	188
F10_M21_05	125	129	267	267	253	253	221	241	187	190	100	100	170	182
F10_M21_06	125	129	267	267	245	253	235	235	187	190	100	106	182	210
F10_M21_07	125	125	267	267	245	259	235	235	187	190	100	106	188	190
F10_M21_08	125	129	255	267	245	253	227	235	187	190	100	106	170	188
F10_M21_09	125	129	267	267	253	259	235	241	187	190	100	100	188	204
F10_M22_01	125	129	267	267	251	259	227	235	187	190	100	100	142	182
F10_M22_02	125	129	267	267	253	259	227	235	187	190	100	100	170	200
F10_M22_03	125	129	255	267	253	277	227	235	187	190	100	106	182	200
F10_M25_01	125	129	267	273	251	253	221	227	187	190	100	100	170	184
F10_M25_02	125	129	243	267	245	263	221	227	187	190	100	100	170	188
F10_M25_03	125	129	273	273	263	277	221	221	187	190	100	106	184	188
F10_M25_04	125	129	243	267	245	253	221	227	187	190	100	106	170	188
F10_M25_05	125	129	273	273	259	263	221	235	187	190	100	106	184	190
F10_M25_06	125	129	243	273	259	263	221	221	187	190	100	100	184	184
F10_M25_07	125	129	243	273	253	259	223	235	187	190	100	100	156	170
F10_M25_08	125	129	243	267	245	263	221	227	187	190	100	106	156	184
F10_M25_09	125	129	267	267	259	263	221	235	187	190	100	106	170	200
F10_M25_10	125	129	243	273	251	253	221	235	187	190	100	100	170	188
F10_M25_11	125	129	243	267	249	263	235	241	187	190	100	106	156	184
F10_M25_12	125	129	243	267	259	263	221	235	187	190	100	106	170	172
F10_M25_13	125	129	267	273	245	253	221	235	187	190	100	100	170	172
F10_M25_14	125	129	-999	-999	-999	-999	221	221	187	190	100	106	168	170
F10_M25_15	125	129	267	267	259	263	235	235	187	190	100	100	182	184
F10_M26_01	125	129	264	267	245	259	221	221	187	190	100	100	156	188
F10_M26_02	125	129	267	267	259	259	241	241	187	190	100	100	184	200
F10_M26_03	125	129	267	267	259	259	223	241	187	190	100	100	182	188
F10_M26_04	125	129	243	243	251	259	221	235	187	190	100	106	188	204
F10_M26_05	125	129	267	273	251	259	221	241	187	190	100	106	188	200
F10_M26_06	125	129	264	267	253	259	221	221	187	190	100	106	172	188
F10_M26_07	125	129	267	273	251	259	221	235	187	190	100	106	188	204
F10_M26_08	125	129	255	261	259	259	221	235	187	190	100	106	182	200
F10_M26_09	125	129	243	267	259	259	241	241	187	190	100	100	188	200
F10_M26_10	125	129	243	273	245	259	221	241	187	190	100	100	170	200
F45_M05b_01	125	125	255	255	239	249	227	243	187	190	106	106	178	192
F45_M05c_01	125	125	243	255	239	239	235	235	187	190	100	106	178	178
F45_M05c_02	125	125	255	255	239	239	227	235	187	190	106	106	178	178
F45_M05c_03	125	125	255	255	239	239	227	235	187	190	106	106	178	178
F45_M05c_04	125	125	255	255	239	239	235	235	187	190	106	106	176	178
F45_M18_01	125	125	252	255	249	253	221	241	187	190	106	106	174	178
F45_M18_02	125	125	255	255	249	249	241	241	187	190	106	106	182	184
F45_M21_01	125	125	255	255	239	239	-999	-999	187	190	100	106	-999	-999
F45_M21_02	125	125	255	255	239	249	223	243	187	190	106	106	178	180
F45_M21_03	125	125	252	255	239	253	235	235	187	190	106	106	176	178
F45_M21_04	125	125	255	255	239	253	235	235	187	190	106	106	178	192
F45_M21_05	125	125	255	255	239	249	223	235	187	190	106	106	180	192
F45_M21_06	125	125	255	255	239	253	235	235	187	190	106	106	178	192
F45_M21_07	125	125	255	255	239	249	235	243	187	190	106	106	192	192
F45_M21_08	125	125	255	255	239	239	223	235	190	190	106	106	178	192
F45_M21_09	125	125	255	255	239	239	235	243	187	190	106	106	178	178
F45_M21_10	125	125	255	255	239	239	223	235	187	190	106	106	178	192
F45_M21_11	125	125	255	255	239	239	223	223	187	190	106	106	178	180
F45_M21_12	125	125	255	255	239	253	235	235	187	190	100	106	176	178
F45_M21_13	125	125	255	255	239	239	223	235	187	190	100	106	192	192
F45_M21_14	125	129	255	255	239	239	235	237	187	190	100	106	-999	-999
F45_M21_15	125	125	255	255	239	249	223	243	187	190	100	106	192	192
F45_M22_01	125	125	255	255	239	249	227	243	187	190	106	106	180	184
F48_M11a_01	125	129	255	267	259	259	235	235	187	190	100	106	196	196
F48_M11a_02	125	129	255	267	259	259	235	235	187	190	100	100	196	196
F48_M11a_03	125	129	255	267	259	269	235	235	187	190	100	100	138	196
F48_M22_01	125	129	243	255	249	259	-999	-999	187	190	100	106	140	156
F48_M22_02	125	129	255	255	243	243	221	235	187	190	100	106	-999	-999
F48_M22_03	125	129	255	255	249	271	235	235	187	190	100	106	140	156
F48_M22_04	125	129	255	255	249	269	235	235	187	190	100	100	140	210
F48_M22_05	125	129	243	255	249	249	235	241	187	190	100	106	176	210
F48_M22_06	125	129	255	255	249	261	235	241	187	190	106	106	140	156
F48_M22_07	125	129	243	252	261	261	235	235	187	190	100	100	176	182
F48_M23_01	125	129	252	255	251	261	223	235	190	190	106	106	128	166
F48_M23_02	125	129	243	255	245	261	223	235	187	190	106	106	138	156
F48_M23_03	125	125	243	255	245	251	223	235	187	190	100	106	140	156
F48_M23_04	125	129	243	255	245	261	221	223	187	190	106	106	156	178
F48_M23_05	125	125	243	255	261	261	221	223	187	190	106	106	140	156
F48_M23_06	125	125	255	255	245	261	221	235	187	190	106	106	156	178
F48_M23_07	125	129	243	255	251	261	221	235	187	190	100	106	140	166
F48_M23_08	125	129	255	255	245	261	221	235	187	190	106	106	166	178
F48_M24_01	125	129	255	255	251	257	235	237	187	190	106	106	156	208
F48_M24_02	125	129	243	255	245	251	235	235	187	190	106	106	156	208
F48_M24_03	125	129	255	255	249	251	221	235	187	190	106	106	156	208
F48_M24_04	125	129	255	255	257	261	221	235	187	190	100	106	156	178
F48_M24_05	125	129	255	255	245	257	235	235	187	190	106	106	156	184
F48_M24_06	125	129	255	255	245	251	235	235	187	190	106	106	156	208
F48_M25_01	125	125	255	264	245	249	215	235	187	190	100	106	176	176
F48_M25_02	125	125	255	264	249	259	215	241	187	190	106	106	176	210
F48_M25_03	125	125	255	255	255	255	235	239	187	190	106	106	172	184
F48_M25_04	125	125	255	264	255	257	215	229	187	190	106	106	176	180
F48_M25_05	125	129	243	255	255	257	215	221	187	190	100	106	174	184
F48_M25_06	125	125	255	255	255	265	223	235	187	190	106	106	166	176
F48_M25_07	125	125	243	264	249	255	215	229	187	190	106	106	176	180
F48_M25_08	125	125	243	264	249	257	215	229	187	190	100	106	180	184
F48_M25_09	125	125	255	264	255	259	215	235	187	190	106	106	172	176
F48_M25_10	125	125	255	255	249	249	-999	-999	187	190	106	106	180	184
F48_M26_01	125	129	243	255	261	261	235	235	187	190	100	100	212	212
F48_M26_02	125	129	243	255	251	257	221	235	187	190	100	106	164	182
F48_M26_03	125	129	255	255	249	257	235	235	187	190	106	106	164	182
F48_M26_04	125	129	243	255	251	257	235	235	187	190	100	106	156	212
F48_M26_05	125	125	255	255	249	257	235	235	187	190	100	106	164	182
F48_M26_06	125	129	255	258	249	261	235	235	187	190	100	106	166	212
F48_M26_07	125	129	243	255	245	261	235	235	187	190	100	100	210	212
F48_M26_08	125	129	255	255	245	257	235	235	187	190	100	106	182	210
F48_M26_09	125	129	255	255	261	261	235	235	187	190	100	100	156	182
F48_M26_10	125	129	255	255	249	261	227	235	187	190	100	106	164	182
F48_M26_11	125	125	255	255	249	257	235	235	187	190	106	106	166	212
F48_M26_12	125	125	255	255	249	257	235	235	187	190	106	106	166	212
F48_M30_01	125	129	243	252	257	257	223	247	187	190	100	100	166	210
F48_M30_02	125	129	252	255	247	257	235	237	187	190	100	100	182	210
F48_M30_03	125	129	243	252	257	259	223	237	187	190	100	100	156	166
F48_M30_04	125	129	243	252	253	257	223	247	187	190	100	106	174	210
F48_M30_05	125	129	252	255	257	259	227	237	187	190	106	106	166	166
F48_M30_06	125	129	243	252	257	257	223	247	187	190	100	106	190	210
F48_M30_07	125	129	252	267	257	259	227	247	187	190	106	106	166	174
F48_M30_08	125	129	252	267	257	259	227	247	187	190	100	106	156	210
F48_M30_09	125	129	243	252	257	259	235	247	187	190	106	106	178	210
F48_M30_10	125	129	252	252	257	257	223	247	187	190	100	106	210	210
F48_M30_11	125	129	243	252	257	259	223	247	187	190	106	106	166	178
F48_M30_12	125	129	252	270	253	257	227	237	187	190	100	106	166	210
F48_M31JTF_01	125	129	255	255	245	261	235	235	187	190	100	100	164	186
F48_M31JTF_02	125	125	255	255	245	261	223	247	187	190	106	106	172	186
F48_M31JTF_03	125	129	243	255	245	263	235	241	187	190	106	106	182	186
F48_M31JTF_04	125	129	252	255	245	261	235	235	187	190	106	106	172	186
F48_M31JTF_05	125	129	255	261	259	261	235	247	187	190	100	106	128	196
F48_M31JTF_06	125	129	243	261	245	245	235	235	187	190	106	106	176	196
F48_M31JTF_07	125	129	255	255	245	259	223	237	187	190	100	106	156	196
F48_M31JTF_08	125	129	255	261	245	261	223	235	187	190	100	106	180	196
F48_M31JTF_09	125	129	243	255	245	253	223	235	187	190	106	106	166	196
F48_M31JTF_10	125	129	261	264	245	249	235	235	187	190	100	106	166	196
F48_M31JTF_11	125	129	255	261	245	249	223	223	187	190	106	106	166	186
F48_M31JTF_12	125	129	252	261	245	261	223	235	187	190	100	100	186	196
F48_M31JTF_13	125	129	255	261	259	261	223	241	187	190	106	106	128	186
F48_M31TN_01	125	129	255	255	253	261	235	235	187	190	106	106	156	182
F48_M31TN_02	125	125	267	267	253	257	223	235	187	190	106	106	134	164
F48_M31TN_03	125	129	255	255	259	269	235	235	187	190	106	106	156	182
F48_M31TN_04	125	129	255	267	259	261	235	235	187	190	106	106	156	208
F48_M31TN_05	125	129	255	255	253	269	235	235	187	190	106	106	156	182
F48_M31TN_06	125	125	255	255	253	261	235	235	187	190	100	106	134	164
F48_M31TN_07	125	129	255	261	253	259	235	235	187	190	106	106	156	164
F48_M31TN_08	125	129	243	267	259	269	235	235	187	190	106	106	156	182
F48_M31TN_09	125	129	255	255	249	253	-999	-999	187	190	100	106	156	164
F48_M31TN_10	125	129	255	261	257	259	235	235	187	190	106	106	134	172
F48_M31TN_11	125	129	267	273	253	259	235	235	187	190	106	106	134	134
F48_M31TN_12	125	129	255	255	247	253	235	235	187	190	100	106	134	138
F48_M31TN_13	125	129	255	261	257	259	235	235	187	190	106	106	156	164
F48_M34_01	125	129	255	255	249	257	235	241	187	187	100	106	176	198
F48_M34_02	125	129	255	255	249	261	221	235	187	190	100	106	196	198
F48_M34_03	125	129	255	255	257	261	221	241	187	190	106	106	138	176
F48_M34_04	125	129	255	255	261	275	221	235	187	190	100	106	138	156
F48_M34_05	125	129	255	255	261	261	221	235	187	190	100	106	140	196
F48_M36_01	125	129	252	255	257	271	223	235	187	190	106	106	166	196
F48_M36_02	125	129	252	255	257	257	221	235	187	190	106	106	166	166
F48_M36_03	125	125	243	270	257	261	235	235	187	190	100	106	210	210
F48_M36_04	125	129	252	255	253	257	223	247	187	190	106	106	166	166
F48_M36_05	125	129	243	252	261	273	223	235	187	190	100	106	166	196
F48_M36_06	125	129	252	255	257	261	223	235	187	190	100	106	166	210
F48_M36_07	125	129	252	261	257	273	223	235	187	190	106	106	166	178
F48_M36_08	125	129	252	255	249	273	235	235	187	190	106	106	166	210
F48_M36_09	125	129	252	255	257	261	223	235	187	190	100	106	196	210
F48_M36_10	125	129	261	270	245	257	235	235	187	190	106	106	156	210
F48_M36_11	125	129	252	255	249	257	223	235	187	190	106	106	178	210
F48_M36_12	125	129	243	270	257	257	223	235	187	190	106	106	196	210
F51_2019_01a_01	125	129	255	255	247	269	227	235	187	190	100	106	178	180
F51_2019_01a_02	125	129	243	255	265	269	235	235	187	190	106	106	178	178
F51_2019_01a_03	125	129	243	255	247	269	227	235	187	190	100	106	178	178
F51_2019_01a_04	125	129	255	255	265	269	227	235	187	190	106	106	178	178
F51_2019_01a_05	125	129	243	255	239	265	227	235	187	190	100	106	172	180
F51_2019_01a_06	125	129	255	255	247	269	227	235	187	190	106	106	178	180
F51_2019_01a_07	125	129	243	255	247	269	235	235	187	190	100	106	178	178
F51_2019_01a_08	125	129	255	255	265	269	235	235	187	190	106	106	180	188
F51_2019_01a_09	125	129	255	255	247	269	227	235	187	190	106	106	178	178
F51_2019_01a_10	125	129	255	255	247	269	235	235	187	190	100	106	178	180
F51_2019_01a_11	125	129	255	255	265	265	227	235	187	190	106	106	172	178
F51_2019_01a_12	125	129	255	255	265	265	235	235	187	190	100	106	166	178
F51_2019_01a_13	125	129	243	255	265	269	221	235	187	190	106	106	180	192
F51_2019_01a_14	125	129	255	255	265	269	221	235	187	190	100	106	178	180
F51_2019_01a_15	125	129	243	255	247	265	215	235	187	190	106	106	172	180
F51_2019_01a_16	125	129	255	255	265	265	227	235	187	190	100	106	178	180
F51_2019_01a_17	125	129	243	255	247	269	227	235	187	190	106	106	172	178
F51_2019_01a_18	125	129	243	255	247	265	227	235	187	190	100	106	178	180
F51_2019_01a_19	125	129	243	255	265	265	235	235	187	190	106	106	172	178
F51_2019_01a_20	125	129	255	255	247	269	227	235	187	190	106	106	172	180
F51_2019_01a_21	125	129	255	255	265	269	227	235	187	190	106	106	178	178
F51_2019_01a_22	125	129	243	255	239	265	221	235	187	190	106	106	172	180
F51_2019_01a_23	125	129	243	255	265	265	227	235	187	190	106	106	178	178
F51_2019_01a_24	125	129	243	255	265	265	227	235	187	190	106	106	178	180
F51_2019_01a_25	125	129	243	255	247	269	235	235	187	190	100	106	172	180
F51_2019_01a_26	125	129	255	255	247	265	235	235	187	190	106	106	178	180
F51_2019_01a_27	125	129	255	255	247	269	235	235	187	190	106	106	178	188
F51_2019_01a_28	125	129	243	255	265	269	227	235	187	190	106	106	178	192
F51_2019_01b_01	125	129	255	255	239	265	215	227	187	187	100	106	178	188
F51_2019_01b_02	125	129	243	255	265	265	215	235	187	190	106	106	172	178
F51_2019_01b_03	125	129	243	255	247	269	215	227	187	187	106	106	172	178
F51_2019_01b_04	125	129	243	255	265	265	215	221	187	190	100	106	172	192
F51_2019_01b_05	125	129	255	255	239	247	215	221	187	190	100	106	178	188
F51_2019_01b_06	125	129	243	255	265	265	227	235	187	187	106	106	178	188
F51_2019_01b_07	125	129	255	255	247	265	215	235	187	187	106	106	172	188
F51_2019_01b_08	125	129	255	255	265	265	215	227	187	187	106	106	178	188
F51_2019_01b_09	125	129	243	255	265	269	215	235	187	190	106	106	172	188
F51_2019_01b_10	125	129	255	255	247	265	227	235	187	190	106	106	178	188
F51_2019_01b_11	125	129	255	255	247	265	215	235	187	187	106	106	172	188
F51_2019_01b_12	125	129	255	255	247	265	215	227	187	187	106	106	134	172
F51_2019_01b_13	125	129	255	255	247	269	227	235	187	187	106	106	172	172
F51_2019_01b_14	125	129	243	255	239	265	227	235	187	187	100	106	172	178
F51_2019_01b_15	125	129	243	255	247	265	215	227	187	187	106	106	178	188
F51_2019_02_01	125	129	243	255	265	269	215	227	187	190	100	106	172	172
F51_2019_02_02	125	129	243	255	265	265	215	227	187	190	106	106	172	172
F51_2019_03_01	125	129	243	255	265	269	215	227	187	190	100	106	172	172
F51_2019_03_02	125	129	243	255	247	265	227	235	187	187	106	106	172	178
F51_2019_03_03	125	129	255	255	251	269	227	235	187	190	106	106	166	178
F51_2019_07_01	125	129	243	255	265	269	227	235	187	187	106	106	134	178
F51_2019_07_02	125	129	243	255	247	269	221	235	187	187	100	106	172	178
F51_2019_07_03	125	129	255	255	241	269	221	235	187	187	100	106	172	176
F51_2019_07_04	125	129	243	243	269	269	235	235	187	190	106	106	178	178
F51_2019_07_05	125	129	243	255	265	269	221	235	187	190	100	106	172	172
F51_2019_13_01	125	129	255	255	265	265	227	235	187	190	100	106	178	178
F51_2019_13_02	125	129	243	255	247	265	227	235	187	190	106	106	178	178
F51_2019_13_03	125	129	255	255	265	265	227	227	187	187	106	106	178	188
F51_2019_13_04	125	129	243	255	247	265	227	235	187	187	106	106	178	180
F51_2019_13_05	125	129	243	243	265	265	215	227	187	187	106	106	172	180
F51_2019_14_01	125	129	255	258	269	271	221	221	187	190	100	100	176	204
F51_2019_14_02	125	129	255	255	241	271	221	235	187	190	100	100	172	204
F51_2019_14_03	125	129	255	258	247	269	221	221	187	190	100	100	176	204
F51_M08_01	125	129	255	255	265	269	227	235	187	187	106	106	178	180
F51_M08_02	125	129	243	255	239	257	227	235	187	190	106	106	178	180
F51_M08_03	125	129	243	255	251	269	221	235	187	187	100	106	176	178
F51_M08_04	125	129	255	255	-999	-999	-999	-999	187	190	106	106	172	178
F51_M08_05	125	129	255	255	251	269	227	235	187	190	106	106	172	176
F51_M08_06	125	129	255	255	265	269	227	235	187	190	106	106	172	180
F51_M08_07	125	129	243	255	239	265	221	227	187	187	106	106	172	178
F51_M08_08	125	129	255	255	257	269	221	235	187	190	106	106	172	178
F51_M08_09	125	129	255	255	239	269	227	235	187	187	106	106	172	172
F51_M08_10	125	129	243	255	239	265	221	235	187	187	106	106	178	180
F51_M08_11	125	129	243	255	265	269	221	235	187	190	106	106	172	176
F51_M08_12	125	129	255	255	265	269	221	235	187	190	106	106	172	180
F51_M08_13	125	129	243	255	239	265	221	235	187	187	106	106	172	178
F51_M08_14	125	129	255	255	265	269	227	235	187	190	100	106	172	178
F51_M08_15	125	129	255	255	239	257	227	235	187	187	106	106	172	178
F51_M08_16	125	129	255	255	257	269	221	235	187	187	106	106	172	180
F51_M08_17	125	129	243	255	265	269	227	235	187	187	106	106	172	178
F51_M08_18	125	129	243	243	265	269	221	227	187	187	106	106	178	178
F51_M08_19	125	129	255	255	265	269	227	235	187	190	106	106	172	178
F51_M08_20	125	129	255	255	239	257	221	235	187	187	106	106	178	180
F51_M08_21	125	129	243	255	239	251	221	223	187	187	100	106	178	180
F51_M08_22	125	129	255	255	269	269	221	227	187	187	106	106	146	172
F51_M08_23	125	129	255	255	239	265	227	235	187	187	106	106	172	180
F51_M08_24	125	129	243	255	247	269	227	235	187	187	106	106	178	178
F51_M08_25	125	129	243	255	239	265	227	235	187	187	106	106	172	178
F51_M08_26	125	129	243	255	239	265	227	235	187	190	106	106	172	180
F51_M08_27	125	129	243	255	257	269	221	235	187	190	106	106	172	178
F51_M08_28	125	129	243	255	239	265	227	235	187	190	106	106	172	180
F51_M08_29	125	129	243	255	257	269	227	235	187	190	106	106	178	178
F51_M08_30	125	129	243	255	239	265	221	235	187	190	100	106	178	180
F51_M08_31	125	129	243	255	257	269	227	235	187	190	106	106	172	180
F51_M08_32	125	129	243	255	251	269	221	227	187	190	100	106	172	176
F51_M08_33	125	129	243	255	265	269	227	227	187	187	100	106	172	190
F51_M08_34	125	129	243	258	247	269	221	221	187	190	100	106	172	178
F51_M08_35	125	129	255	255	239	265	221	235	187	187	106	106	178	180
F51_M08_36	125	129	243	255	257	269	221	235	187	187	106	106	178	180
F51_M08_37	125	129	243	255	269	271	227	235	187	190	106	106	172	178
F51_M08_38	125	129	243	255	239	257	221	235	187	187	106	106	172	180
F51_M08_39	125	129	243	255	239	265	227	235	187	190	106	106	172	180
F51_M08_40	125	129	255	255	265	269	221	235	187	187	106	106	172	180
F51_M08_41	125	129	255	255	269	269	221	235	187	187	106	106	172	178
F51_M08_42	125	129	255	255	239	271	221	227	187	190	100	106	172	178
F51_M08_43	125	129	255	255	265	269	221	235	187	190	106	106	172	178
F51_M08_44	125	129	243	255	239	269	221	235	187	187	100	106	172	178
F51_M09_01	125	129	255	255	257	271	221	231	187	190	100	106	-999	-999
F51_M09_02	125	129	255	255	257	257	235	235	187	190	106	106	180	204
F51_M09_03	125	129	255	255	259	271	221	227	187	190	100	106	170	178
F51_M09_04	125	129	255	255	257	269	223	235	187	187	100	106	170	204
F51_M09_05	125	129	255	255	269	271	-999	-999	187	187	100	106	146	178
F51_M09_06	125	129	255	255	269	271	221	221	187	190	106	106	178	188
F51_M09_07	125	129	243	255	257	269	235	235	187	190	100	106	178	178
F51_M09_08	125	129	255	255	269	271	223	235	187	190	100	100	170	204
F51_M09_09	125	129	255	258	271	271	221	221	187	190	100	100	204	204
F51_M09_10	125	129	243	255	257	265	235	235	187	190	106	106	178	204
F51_M09_11	125	129	255	255	265	271	235	235	187	190	106	106	178	204
F51_M09_12	125	129	255	258	259	271	221	221	187	190	100	106	154	178
F51_M09_13	125	129	255	255	259	271	221	227	187	190	100	100	170	204
F51_M09_14	125	129	255	258	257	271	231	235	187	190	100	100	178	178
F51_M09_15	125	129	243	255	269	271	223	235	187	190	100	106	178	204
F51_M09_16	125	129	255	258	247	257	231	235	187	190	100	100	178	178
F51_M10_01	125	129	255	258	239	271	221	235	187	190	100	106	178	204
F51_M10_02	125	129	243	255	265	269	227	227	187	190	100	106	178	204
F51_M10_03	125	129	255	255	245	269	227	227	187	187	100	106	204	204
F51_M10_04	125	129	255	258	247	271	215	221	187	190	100	106	146	188
F51_M10_05	125	129	243	255	265	269	221	235	187	190	100	106	146	178
F51_M10_06	125	129	255	258	269	271	227	227	187	187	100	106	146	146
F51_M10_07	125	129	255	258	265	271	221	235	187	190	100	106	146	178
F51_M10_08	125	129	255	255	247	271	227	235	187	190	100	106	188	204
F51_M10_09	125	129	243	258	265	271	221	235	187	190	100	106	146	178
F51_M10_10	125	125	255	255	255	259	233	235	190	190	100	106	168	168
F51_M10_11	125	129	243	258	265	269	227	227	187	190	100	106	146	178
F51_M10_12	125	129	243	255	265	269	227	235	187	190	100	106	146	180
F51_M10_13	125	129	255	258	245	271	223	227	187	190	100	106	204	204
F51_M12_01	125	125	255	255	239	245	227	235	187	190	106	106	178	178
F51_M12_02	125	125	252	255	239	249	235	243	187	190	106	106	178	180
F51_M12_03	125	125	252	255	239	245	235	243	187	190	106	106	178	178
F51_M12_04	125	125	255	255	239	245	235	243	187	190	106	106	178	178
F51_M12_05	125	125	243	255	239	249	227	235	187	190	106	106	192	192
F51_M12_06	125	125	255	255	239	253	223	223	187	190	106	106	138	178
F51_M19_01	125	129	255	255	239	251	215	235	187	190	100	106	166	192
F51_M19_02	125	129	243	255	239	241	215	235	187	190	100	106	166	192
F51_M19_03	125	129	255	255	251	257	235	235	187	187	100	106	166	176
F51_M19a_01	125	129	255	255	247	251	221	235	187	190	100	100	166	176
F51_M19a_02	125	129	255	255	247	251	221	235	187	190	100	100	166	176
F51_M19a_03	125	129	255	255	251	251	221	235	187	190	100	100	176	180
F51_M19a_04	125	129	255	255	241	251	221	235	-999	-999	100	100	166	176
F51_M19a_05	125	129	255	255	241	251	221	235	190	190	100	100	166	180
F51_M19a_06	125	129	255	255	247	251	221	235	187	190	100	100	166	180
F51_M19a_07	125	129	255	255	247	251	235	235	187	190	100	100	176	180
F51_M19a_08	125	129	255	255	251	251	221	221	187	190	100	100	166	176
F51_M21_01	125	129	255	258	253	257	221	235	187	190	100	106	188	204
F51_M21_02	125	129	243	255	247	269	221	235	187	190	106	106	178	204
F51_M21_03	125	129	243	258	239	253	221	221	187	190	106	106	180	192
F51_M21_04	125	129	255	258	247	253	221	235	187	190	100	106	180	188
F51_M21_05	125	129	255	258	269	271	221	227	187	190	100	106	180	204
F51_M21_06	125	129	243	255	259	269	223	227	187	190	106	106	146	180
Pol_0001	125	125	243	255	245	251	221	223	187	190	100	106	192	210
Pol_0002	125	125	255	261	251	269	221	223	187	190	106	106	210	210
Pol_0003	125	129	255	261	259	263	223	241	187	190	100	100	210	210
Pol_0004	125	125	252	261	259	259	223	235	187	190	100	106	192	210
Pol_0005	125	125	255	255	251	259	223	235	187	190	100	106	192	210
Pol_0006	125	129	255	261	259	269	223	223	187	190	100	106	192	210
Pol_0007	125	125	255	261	245	245	223	235	187	190	106	106	196	210
Pol_0008	125	125	243	252	263	269	223	235	187	190	100	106	196	210
Pol_0009	125	129	252	255	259	269	235	235	187	190	100	100	198	210
Pol_0010	125	129	255	255	245	245	223	223	187	190	100	100	210	210
Pol_0011	125	125	243	255	251	253	221	223	187	190	106	106	190	194
Pol_0012	125	129	255	261	259	267	223	223	187	190	100	106	186	192
Pol_0013	125	129	243	255	245	251	221	223	187	190	100	106	196	210
Pol_0014	125	129	255	255	245	259	223	235	187	190	100	106	190	192
Pol_0015	125	129	261	261	251	269	223	223	187	190	100	106	170	210
Pol_0016	125	129	255	261	251	259	221	223	187	190	100	100	210	210
Pol_0017	125	129	255	255	245	245	223	235	187	190	100	106	192	192
Pol_0018	125	125	255	255	251	259	223	235	187	190	100	106	188	192
Pol_0019	125	129	255	261	269	269	223	223	187	190	106	106	170	192
Pol_0020	125	129	255	255	245	269	223	235	187	190	106	106	192	210
Pol_0021	125	125	255	255	245	259	223	235	187	190	100	106	188	192
Pol_0022	125	129	255	255	251	259	221	223	187	190	100	106	196	210
Pol_0023	125	129	243	255	245	259	223	235	187	190	100	106	188	210
Pol_0024	125	129	255	255	251	269	223	241	187	190	100	106	196	210
Pol_0025	125	129	255	261	269	269	223	235	187	190	100	106	170	188
Pol_0026	125	129	243	255	245	251	221	235	187	190	106	106	170	188
Pol_0027	125	129	243	261	251	269	235	235	187	190	106	106	196	210
Pol_0028	125	129	255	261	251	257	223	235	187	190	100	106	192	196
Pol_0029	125	125	252	255	255	259	223	235	187	190	100	100	186	192
Pol_0030	125	125	255	261	245	255	223	235	187	190	100	106	186	192
Pol_0031	125	129	243	255	245	251	221	235	187	187	106	106	188	210
Pol_0032	125	125	255	255	257	259	223	223	187	190	106	106	192	192
Pol_0033	125	129	243	261	251	257	235	235	187	190	100	106	196	212
Pol_0034	125	129	243	261	251	269	221	235	187	190	106	106	170	210
Pol_0035	125	125	243	255	251	259	223	235	187	190	100	106	210	210
Pol_0036	125	129	261	261	257	269	221	223	187	190	100	106	140	210
Pol_0037	125	129	255	255	269	269	235	235	187	190	100	100	188	192
Pol_0038	125	129	255	261	259	269	221	223	187	187	100	106	170	192
Pol_0039	125	129	243	255	251	259	223	235	187	187	100	106	210	210
Pol_0040	125	125	243	255	251	269	223	235	187	190	100	106	188	188
Pol_0041	125	129	243	243	251	263	221	241	187	190	106	106	170	196
Pol_0042	125	129	243	243	251	263	221	241	187	190	106	106	170	196
Pol_0043	125	129	255	255	245	251	223	235	187	190	100	106	196	210
Pol_0044	125	125	255	255	259	269	221	223	187	187	100	100	210	210
Pol_0045	125	125	255	261	245	263	221	223	187	190	106	106	140	192
Pol_0046	125	129	243	255	269	269	223	235	187	190	100	106	170	210
Pol_0047	125	129	243	261	251	269	221	241	187	190	106	106	192	210
Pol_0048	125	129	255	255	259	269	223	235	187	190	106	106	192	192
Pol_0049	125	129	243	255	257	269	223	235	187	190	106	106	170	192
Pol_0050	125	129	243	255	251	259	223	235	187	190	106	106	186	210
Pol_0051	125	129	252	255	255	269	223	235	187	190	100	106	188	192
Pol_0052	125	129	243	255	245	259	221	223	187	190	100	106	196	196
Pol_0053	125	129	255	261	257	269	223	241	187	190	100	106	196	210
Pol_0054	125	125	252	255	259	269	223	235	187	190	106	106	186	190
Pol_0055	125	125	243	255	251	263	223	223	187	190	100	106	170	192
Pol_0056	125	129	255	255	259	269	223	235	187	190	100	106	140	140
Pol_0057	125	129	243	255	245	269	223	235	187	190	106	106	170	210
Pol_0058	125	129	243	255	263	269	221	235	187	190	106	106	170	210
Pol_0059	125	129	255	261	251	259	221	223	187	190	100	106	192	212
Pol_0060	125	129	243	255	251	257	221	223	187	190	100	106	140	168
Pol_0061	125	129	255	261	251	259	221	235	187	190	100	106	170	192
Pol_0062	125	125	255	255	259	269	223	223	187	190	106	106	188	192
Pol_0063	125	129	255	255	269	269	223	223	187	190	106	106	192	210
Pol_0064	125	129	243	255	257	263	221	235	187	190	100	106	192	196
Pol_0065	125	129	243	255	245	259	221	235	187	190	100	106	194	210
Pol_0066	125	129	243	255	257	269	223	235	187	190	100	106	196	196
Pol_0067	125	125	261	261	245	257	223	235	187	190	106	106	140	210
Pol_0068	125	129	243	255	251	257	223	235	187	190	100	106	168	192
Pol_0069	125	129	261	261	245	269	235	235	187	190	100	106	170	210
Pol_0070	125	129	255	255	257	259	223	223	187	190	100	106	188	192
Pol_0071	125	125	255	255	251	269	223	235	187	190	106	106	140	196
Pol_0072	125	129	243	255	245	257	223	235	187	190	100	106	168	192
Pol_0073	125	125	252	255	245	259	223	235	187	190	100	106	140	192
Pol_0074	125	125	255	255	251	269	221	223	190	190	100	106	140	192
Pol_0075	125	129	255	261	257	269	223	235	187	190	106	106	192	210
Pol_0076	125	125	255	255	245	269	235	235	187	190	106	106	140	210
Pol_0077	125	129	255	255	245	245	223	223	187	190	100	106	192	192
Pol_0078	125	125	255	255	245	269	223	235	187	190	100	106	192	192
Pol_0079	125	129	255	255	245	269	235	235	187	190	100	106	192	192
Pol_0080	125	129	261	261	245	269	223	223	187	190	100	106	192	214
Pol_0081	125	129	255	255	245	269	235	235	187	190	100	106	192	192
Pol_0082	125	129	255	261	257	269	223	223	187	190	106	106	140	210
Pol_0083	125	129	255	255	257	269	235	235	187	190	100	100	210	212
Pol_0084	125	129	255	255	257	269	223	235	187	190	100	106	186	210
Pol_0085	125	125	255	255	251	269	235	241	187	190	100	106	192	196
Pol_0086	125	129	255	261	263	269	223	241	187	190	106	106	192	210
Pol_0087	125	125	255	255	245	263	221	223	187	190	106	106	192	210
Pol_0088	125	129	255	261	259	269	223	235	187	187	100	106	188	210
Pol_0089	125	125	243	243	245	249	223	237	187	190	106	106	174	194
Pol_0090	125	125	243	243	245	251	221	223	187	190	106	106	188	212
Pol_0091	125	129	255	255	259	269	221	223	187	190	100	106	140	192
Pol_0092	125	125	255	255	251	257	223	223	187	190	100	106	140	192
Pol_0093	125	125	255	261	245	251	221	223	187	190	100	106	192	196
Pol_0094	125	125	255	261	251	269	223	235	187	190	100	100	170	188
Pol_0095	125	125	252	255	245	257	223	223	187	190	100	100	140	188
Pol_0096	125	125	255	255	269	269	223	223	187	190	100	106	188	192
Pol_0097	125	129	243	255	257	269	223	223	187	190	100	106	210	210
Pol_0098	125	129	243	261	245	259	221	223	187	190	100	106	170	192
Pol_0099	125	129	252	255	257	269	223	235	187	190	100	100	192	210
Pol_0100	125	129	255	255	251	257	223	223	187	190	100	106	188	192
Pol_0101	125	125	255	255	259	269	223	235	187	190	106	106	192	192
Pol_0102	125	125	255	261	245	257	223	235	187	190	100	106	188	210
Pol_0103	125	125	255	261	245	251	223	241	187	190	100	100	192	210
Pol_0104	125	129	243	243	263	263	235	235	187	190	100	106	192	196
Pol_0105	125	125	252	255	259	269	223	223	187	190	100	106	192	192
Pol_0106	125	125	255	255	245	257	223	235	187	190	100	106	210	210
Pol_0107	125	129	243	255	263	269	235	241	187	190	106	106	210	210
Pol_0108	125	125	255	261	269	269	223	235	187	190	106	106	210	212
Pol_0109	125	125	243	261	257	259	223	235	187	190	100	106	196	210
Pol_0110	125	129	255	255	259	269	223	235	187	190	106	106	186	192
Pol_0111	125	129	255	255	259	269	223	235	187	190	106	106	186	192
Pol_0112	125	125	243	255	245	253	235	241	187	190	106	106	192	208
Pol_0113	125	129	255	255	257	269	223	235	187	190	106	106	192	192
Pol_0114	125	129	255	261	269	269	223	223	187	190	106	106	192	192
Pol_0115	125	129	252	261	257	269	223	235	187	190	100	106	140	210
Pol_0116	125	129	255	261	257	261	223	223	187	190	100	106	210	210
Pol_0117	125	129	255	255	269	269	223	235	187	190	100	106	192	210
Pol_0118	125	125	243	255	245	257	235	235	187	190	100	106	192	210
Pol_0119	125	129	243	255	251	259	223	235	187	190	100	106	206	210
Pol_0120	125	129	243	261	251	257	221	223	187	190	100	106	210	210
Pol_0121	125	129	255	261	251	257	221	223	187	190	106	106	210	210
Pol_0122	125	129	243	261	251	257	221	235	187	190	106	106	170	210
Pol_0123	125	125	255	261	245	245	223	235	187	190	100	100	196	210
Pol_0124	125	129	255	255	257	269	223	235	187	190	100	106	192	210
Pol_0125	125	129	255	255	245	269	221	221	187	190	100	106	192	192
Pol_0126	125	129	243	261	269	269	221	235	187	190	100	106	170	210
Pol_0127	125	129	255	261	245	269	221	235	187	190	100	106	192	210
Pol_0128	125	129	243	255	263	269	221	223	187	190	100	106	192	196
Pol_0129	125	129	243	255	263	269	223	235	187	190	100	106	192	196
Pol_0130	125	125	255	261	245	251	221	235	187	190	106	106	196	210
Pol_0131	125	129	255	261	259	269	223	223	190	190	106	106	192	210
Pol_0132	125	129	243	255	251	251	221	221	187	190	106	106	170	196
Pol_0133	125	129	243	255	257	263	223	241	187	190	100	106	192	196
Pol_0134	125	129	255	261	245	257	223	223	187	190	106	106	196	210
Pol_0135	125	129	255	261	245	257	223	223	187	190	100	106	210	210
Pol_0136	125	125	243	255	245	245	223	223	187	190	106	106	188	192
Pol_0137	125	125	243	261	245	257	223	235	187	187	100	106	192	210
Pol_0138	125	129	243	255	245	269	223	235	187	190	106	106	170	192
Pol_0139	125	129	255	255	257	269	221	223	187	190	106	106	140	210
Pol_0140	125	129	255	261	245	245	223	235	187	190	106	106	192	210
Pol_0141	125	129	243	261	251	257	235	241	187	190	100	106	192	210
Pol_0142	125	125	255	261	245	269	223	223	187	190	100	106	192	196
Pol_0143	125	129	255	255	269	269	223	235	187	190	106	106	192	212
Pol_0144	125	125	243	255	251	257	223	235	187	190	106	106	192	196
Pol_0145	125	125	243	261	245	251	223	223	187	190	106	106	196	210
Pol_0146	125	125	243	255	251	269	221	235	187	190	106	106	140	192
Pol_0147	125	125	243	255	257	269	221	223	187	187	106	106	196	210
Pol_0148	125	125	243	252	245	255	235	235	190	190	100	106	188	188
Pol_0149	125	129	255	261	259	259	223	223	187	190	100	100	140	156
Pol_0150	125	129	255	255	257	259	235	235	187	190	100	106	140	210
Pol_0151	125	129	255	255	251	253	223	235	187	190	100	100	156	192
Pol_0152	125	129	252	255	253	259	223	235	187	190	100	100	156	210
Pol_0153	125	125	255	255	253	259	223	241	187	190	100	106	190	210
Pol_0154	125	125	255	255	255	257	223	235	187	190	100	106	190	210
Pol_0155	125	129	255	261	253	253	223	235	187	190	106	106	190	210
Pol_0156	125	125	243	261	245	251	235	241	187	190	100	106	192	210
Pol_0157	125	125	255	255	253	259	223	235	187	190	100	100	210	210
Pol_0158	125	129	252	255	245	259	223	235	187	187	100	100	186	210
Pol_0159	125	129	252	261	245	257	223	223	187	190	100	106	140	186
Pol_0160	125	129	252	255	245	245	235	235	187	190	100	106	176	188
Pol_0161	125	125	255	255	245	245	223	223	-999	-999	-999	-999	156	188
Pol_0162	125	125	243	261	245	269	223	235	-999	-999	106	106	188	192
Pol_0163	125	125	255	255	255	259	235	235	-999	-999	-999	-999	140	192
Pol_0164	125	129	255	255	245	255	223	241	-999	-999	-999	-999	156	192
Pol_0165	125	129	255	255	245	255	223	241	-999	-999	-999	-999	156	192
Pol_0166	125	125	255	255	257	257	223	235	-999	-999	100	100	192	210
Pol_0167	125	125	255	261	259	269	223	235	-999	-999	-999	-999	186	192
Pol_0168	125	125	243	261	269	269	223	235	-999	-999	106	106	188	192
Pol_0169	125	129	255	261	257	269	223	235	187	190	106	106	192	192
Pol_0170	125	129	255	261	257	269	223	235	187	190	106	106	192	192
Pol_0171	125	129	252	261	259	269	223	235	187	187	100	100	140	192
Pol_0172	125	129	243	243	245	269	235	241	187	190	106	106	192	196
Pol_0173	125	129	243	243	245	269	235	241	187	190	106	106	192	196
Pol_0174	125	129	252	252	247	255	221	235	187	190	100	100	192	200
Pol_0175	125	125	243	270	249	259	223	235	187	190	100	106	162	196
Pol_0176	125	129	252	255	245	249	221	221	187	190	106	106	152	160
Pol_0177	125	129	243	255	245	271	221	227	187	190	100	106	142	172
Pol_0178	125	129	255	270	245	259	221	223	187	190	106	106	178	182
Pol_0179	125	129	243	255	251	269	221	241	187	190	100	106	174	176
Pol_0180	125	125	252	270	245	245	221	221	187	190	100	106	156	186
Pol_0181	125	129	243	255	247	251	221	235	187	190	100	106	174	208
Pol_0182	125	129	252	270	247	255	235	235	187	190	100	106	156	180
Pol_0183	125	129	255	255	245	249	221	221	187	190	106	106	166	172
Pol_0184	125	129	252	270	245	257	225	235	187	190	100	100	166	168
Pol_0185	125	129	252	270	245	247	215	235	187	190	106	106	164	196
Pol_0186	125	129	255	255	241	249	221	221	187	190	106	106	166	172
Pol_0187	125	129	246	252	245	245	215	221	187	190	106	106	166	172
Pol_0188	125	129	252	267	245	255	221	235	187	190	100	106	174	176
Pol_0189	125	129	255	270	251	257	225	241	187	190	100	106	168	208
Pol_0190	125	129	243	255	249	269	221	221	187	190	100	106	160	174
Pol_0191	125	129	243	255	249	269	221	221	187	190	100	106	160	174
Pol_0192	125	129	243	270	245	251	221	227	187	190	106	106	142	174
Pol_0193	125	129	243	270	245	251	221	227	187	190	106	106	142	174
Pol_0194	125	129	246	270	251	251	223	235	187	187	100	106	174	204
Pol_0195	125	129	246	270	251	251	223	235	187	187	100	106	174	204
Pol_0196	125	125	255	255	247	261	215	223	187	190	106	106	160	178
Pol_0197	125	129	252	255	245	255	215	235	187	190	106	106	166	172
Pol_0198	125	125	252	255	245	255	221	221	187	190	106	106	156	166
Pol_0199	125	129	252	270	249	255	235	241	187	190	106	106	140	208
Pol_0200	125	129	255	270	249	249	221	221	187	190	106	106	172	178
Pol_0201	125	129	252	252	249	261	221	221	187	190	106	106	140	176
Pol_0202	125	129	246	267	247	249	215	221	187	190	106	106	140	164
Pol_0203	125	129	252	252	241	261	221	235	187	190	100	106	172	176
Pol_0204	125	129	252	252	249	261	221	221	187	190	106	106	172	178
Pol_0205	125	129	246	252	245	261	215	221	187	190	106	106	172	196
Pol_0206	125	129	252	270	237	261	221	221	187	190	106	106	168	172
Pol_0207	125	129	267	270	237	251	221	241	187	190	100	106	168	178
Pol_0208	125	129	252	255	245	257	215	215	187	190	106	106	172	196
Pol_0209	125	129	252	255	241	247	221	237	187	190	100	106	142	166
Pol_0210	125	129	252	255	241	251	223	241	187	190	100	106	172	178
Pol_0211	125	129	252	267	241	245	215	221	187	190	106	106	156	164
Pol_0212	125	129	243	255	245	245	221	227	187	190	106	106	156	174
Pol_0213	125	129	252	255	249	259	235	237	187	190	100	106	178	210
Pol_0214	125	129	252	255	249	259	235	237	187	190	100	106	176	210
Pol_0215	125	129	243	255	251	251	221	221	187	190	100	106	184	208
Pol_0216	125	125	252	270	257	269	221	223	187	190	100	106	166	204
Pol_0217	125	129	243	255	249	249	221	235	187	190	100	106	180	182
Pol_0218	125	129	243	255	237	237	223	235	187	190	100	100	172	172
Pol_0219	125	129	246	270	261	271	223	237	187	190	100	106	172	178
Pol_0220	125	125	255	270	247	255	221	235	187	190	100	106	174	178
Pol_0221	125	129	255	255	245	261	221	223	187	190	106	106	164	182
Pol_0222	125	129	246	255	245	249	221	223	187	190	106	106	142	182
Pol_0223	125	125	243	255	245	249	221	241	187	190	100	106	156	182
Pol_0224	125	129	243	255	245	249	221	221	187	190	100	106	156	182
Pol_0225	125	129	255	270	247	271	221	241	187	190	100	106	164	172
Pol_0226	125	129	246	270	245	255	221	223	187	190	100	100	142	192
Pol_0227	125	129	252	255	237	249	215	241	187	190	100	100	168	194
Pol_0228	125	129	255	270	245	255	221	241	187	190	100	106	182	182
Pol_0229	125	129	246	267	245	253	223	235	187	190	106	106	164	180
Pol_0230	125	129	243	270	237	241	221	243	187	190	100	100	142	172
Pol_0231	125	129	255	270	237	261	235	243	187	190	106	106	142	184
Pol_0232	125	125	255	270	237	253	223	243	187	190	100	106	142	164
Pol_0233	125	129	252	267	247	255	215	223	187	190	100	106	172	172
Pol_0234	125	129	255	270	253	261	225	235	187	190	106	106	164	186
Pol_0235	125	129	252	270	247	253	215	243	187	190	100	106	164	164
Pol_0236	125	129	267	267	253	253	235	235	187	190	106	106	138	196
Pol_0237	125	129	252	252	237	245	223	223	187	190	100	106	140	178
Pol_0238	125	129	255	255	249	271	221	221	187	190	100	100	180	204
Pol_0239	125	129	243	255	249	251	215	221	187	190	100	100	168	174
Pol_0240	125	129	252	255	237	249	223	223	187	190	100	100	138	160
Pol_0241	125	129	252	255	237	249	223	223	187	190	100	100	138	160
Pol_0242	125	129	255	270	253	261	221	223	187	190	106	106	138	182
Pol_0243	125	129	255	270	253	261	221	223	187	190	106	106	138	182
Pol_0244	125	129	252	267	237	253	235	235	187	190	106	106	164	196
Pol_0245	125	129	243	267	237	261	235	235	187	190	106	106	182	196
Pol_0246	125	129	252	267	237	253	235	235	187	190	106	106	164	196
Pol_0247	125	129	252	267	237	237	235	235	187	190	100	100	138	196
Pol_0248	125	129	255	267	237	253	223	235	187	190	100	106	138	164
Pol_0249	125	129	255	267	237	253	223	235	187	190	100	106	138	164
Pol_0250	125	129	255	255	253	255	235	235	187	190	106	106	138	164
Pol_0251	125	129	255	267	253	261	223	235	187	190	106	106	164	182
Pol_0252	125	129	243	252	251	251	215	221	187	190	100	106	184	200
Pol_0253	125	129	243	255	247	251	235	235	187	190	100	100	140	172
Pol_0254	125	129	255	267	247	253	215	235	187	190	100	106	178	188
Pol_0255	125	129	255	255	245	255	223	227	187	190	100	106	152	152
Pol_0256	125	129	255	255	245	255	223	227	187	190	100	106	152	152
Pol_0257	125	129	243	255	245	249	221	223	190	190	100	100	176	176
Pol_0258	125	129	255	255	245	255	221	227	187	190	100	106	152	152
Pol_0259	125	125	255	255	251	255	221	223	187	190	100	106	152	172
Pol_0260	125	129	255	255	245	247	215	227	187	190	106	106	152	172
Pol_0261	125	125	252	255	253	255	223	227	187	190	100	106	152	192
Pol_0262	125	125	255	255	255	261	223	235	190	190	106	106	172	206
Pol_0263	125	125	255	255	251	261	221	223	187	190	106	106	172	176
Pol_0264	125	129	255	255	247	255	223	223	187	190	106	106	172	178
Pol_0265	125	125	255	255	253	261	221	241	187	190	106	106	146	188
Pol_0266	125	129	255	267	249	261	221	235	187	190	106	106	176	178
Pol_0267	125	129	255	267	249	261	221	235	187	190	106	106	176	178
Pol_0268	125	129	255	264	255	261	223	235	187	190	106	106	172	176
Pol_0269	125	129	255	255	255	259	223	235	187	190	106	106	172	188
Pol_0270	125	129	255	255	245	259	221	223	187	190	106	106	172	188
Pol_0271	125	129	255	255	255	259	223	223	187	190	106	106	172	176
Pol_0272	125	125	255	255	245	255	235	235	187	190	100	100	174	174
Pol_0273	125	129	252	255	245	249	227	235	187	190	100	106	184	192
Pol_0274	125	129	246	255	247	251	223	235	187	190	100	106	184	206
Pol_0275	125	129	243	246	245	251	235	235	187	190	100	106	184	208
Pol_0276	125	129	243	255	247	249	223	223	187	190	100	106	188	188
Pol_0277	125	129	255	255	247	249	227	235	187	190	106	106	178	180
Pol_0278	125	129	252	255	245	249	235	235	187	190	106	106	174	180
Pol_0279	125	129	255	255	245	249	235	235	187	190	106	106	160	160
Pol_0280	125	125	255	255	249	249	221	235	187	190	106	106	160	180
Pol_0281	125	129	255	255	245	245	235	235	187	190	100	106	174	174
Pol_0282	125	129	243	255	245	251	235	235	187	190	100	106	208	208
Pol_0283	125	129	243	255	249	251	221	235	187	190	106	106	174	174
Pol_0284	125	125	243	255	245	251	221	235	187	190	100	106	174	208
Pol_0285	125	129	255	255	245	251	235	235	187	190	106	106	208	216
Pol_0286	125	129	243	246	245	251	235	235	187	190	100	106	184	208
Pol_0287	125	129	243	255	245	245	235	235	187	190	100	106	174	208
Pol_0288	125	129	246	252	245	251	235	235	187	190	106	106	184	202
Pol_0289	125	129	246	252	245	251	235	235	187	190	106	106	184	202
Pol_0290	125	129	246	252	245	251	235	235	187	190	106	106	182	202
Pol_0291	125	129	243	246	245	271	227	235	187	190	100	106	172	202
Pol_0292	125	129	252	255	245	261	235	235	187	190	106	106	184	192
Pol_0293	125	125	246	255	245	251	235	235	187	190	100	106	206	208
Pol_0294	125	129	243	267	249	253	235	235	187	190	100	106	138	154
Pol_0295	125	129	255	255	251	251	227	235	190	190	106	106	170	188
Pol_0296	125	129	243	267	245	245	223	235	187	190	100	106	166	174
Pol_0297	125	129	243	252	245	245	223	235	187	190	100	106	164	166
Pol_0298	125	129	243	243	261	261	221	221	187	190	100	106	192	210
Pol_0299	125	125	255	255	245	261	223	227	187	190	100	106	160	174
Pol_0300	125	125	255	255	245	261	223	227	187	190	100	106	160	174
Pol_0301	125	125	255	255	245	261	223	227	187	190	100	106	160	174
Pol_0302	125	125	255	255	245	255	223	235	187	190	100	100	174	192
Pol_0303	125	129	255	264	255	257	227	241	187	190	100	106	156	192
Pol_0304	125	129	255	270	245	255	223	227	187	190	100	106	142	182
Pol_0305	125	129	255	270	249	255	221	223	-999	-999	100	106	142	194
Pol_0306	125	125	252	255	245	261	223	235	187	190	106	106	170	192
Pol_0307	125	129	255	255	249	255	227	227	187	190	100	100	174	192
Pol_0308	125	125	243	252	241	251	221	235	187	190	106	106	170	208
Pol_0309	125	129	255	255	255	259	221	227	187	190	106	106	182	192
Pol_0310	125	129	243	267	233	249	221	227	187	190	100	106	156	178
Pol_0311	125	129	255	258	259	261	221	235	187	190	106	106	174	182
Pol_0312	125	129	243	258	249	261	221	235	187	190	106	106	160	174
Pol_0313	125	129	243	258	249	261	221	235	187	190	106	106	160	174
Pol_0314	125	129	243	270	251	251	227	235	187	190	100	106	142	208
Pol_0315	125	129	243	243	249	261	235	241	190	190	100	106	172	192
Pol_0316	125	129	255	255	249	261	227	241	187	190	100	106	174	176
Pol_0317	125	129	255	267	251	255	223	235	187	190	106	106	140	178
Pol_0318	125	129	252	267	249	255	235	235	187	190	100	106	140	176
Pol_0319	125	125	255	267	249	261	221	235	187	190	106	106	140	176
Pol_0320	125	129	255	255	247	259	221	221	187	190	100	106	146	166
Pol_0321	125	125	252	255	247	259	221	227	187	190	100	106	166	182
Pol_0322	125	129	243	252	247	261	221	223	187	190	100	100	160	182
Pol_0323	125	125	255	255	243	259	221	241	187	190	106	106	178	182
Pol_0324	125	125	255	255	249	261	221	235	187	190	106	106	176	182
Pol_0325	125	129	243	255	251	261	221	221	187	190	100	106	160	182
Pol_0326	125	129	243	255	251	261	221	221	187	190	100	106	160	182
Pol_0327	125	129	243	252	249	251	221	235	187	190	106	106	144	180
Pol_0328	125	125	252	255	245	245	235	235	187	190	106	106	174	184
Pol_0329	125	129	255	264	249	249	215	227	187	190	100	106	154	178
Pol_0330	125	129	255	255	245	261	221	227	187	190	106	106	172	176
Pol_0331	125	125	252	255	245	245	235	235	187	190	106	106	174	184
Pol_0332	125	125	252	255	245	245	235	235	187	190	106	106	174	184
Pol_0333	125	129	255	270	251	261	223	235	187	190	106	106	160	176
Pol_0334	125	129	258	267	241	249	221	235	187	190	100	100	140	140
Pol_0335	125	125	255	270	249	261	223	227	187	190	100	106	152	192
Pol_0336	125	129	243	267	249	251	221	235	187	190	106	106	160	178
Pol_0337	125	129	243	243	247	251	215	221	187	190	106	106	180	208
Pol_0338	125	129	243	264	247	249	215	235	187	190	100	106	154	180
Pol_0339	125	129	243	252	243	251	223	223	187	190	100	100	160	180
Pol_0340	125	125	243	252	245	247	227	235	187	190	100	106	174	182
Pol_0341	125	125	243	252	245	247	227	235	187	190	100	106	174	182
Pol_0342	125	129	243	252	245	261	221	227	187	190	100	106	160	182
Pol_0343	125	129	252	258	243	249	221	223	187	190	100	106	174	180
Pol_0344	125	125	243	252	245	249	235	235	187	190	100	100	178	182
Pol_0345	125	129	255	270	261	261	221	241	187	187	100	106	160	170
Pol_0346	125	129	243	270	251	261	221	223	187	190	100	106	160	160
Pol_0347	125	129	252	270	249	261	223	235	187	190	106	106	160	174
Pol_0348	125	129	243	267	251	255	221	221	187	190	100	106	140	160
Pol_0349	125	129	255	270	251	251	221	223	187	190	100	106	142	160
Pol_0350	125	129	255	255	241	249	221	235	187	190	106	106	178	178
Pol_0351	125	129	258	270	249	251	227	235	187	190	106	106	174	208
Pol_0352	125	129	255	258	255	255	227	235	187	190	106	106	160	170
Pol_0353	125	129	252	270	249	261	215	221	187	190	100	106	160	172
Pol_0354	125	129	243	270	251	261	221	223	187	190	100	106	160	160
Pol_0355	125	129	243	267	249	251	221	221	187	190	100	100	140	160
Pol_0356	125	129	243	252	249	261	221	221	187	190	106	106	160	174
Pol_0357	125	129	255	258	255	261	235	235	187	190	106	106	140	186
Pol_0358	125	129	252	258	241	249	221	235	187	190	100	106	174	178
Pol_0359	125	129	255	258	255	261	235	235	187	190	106	106	140	186
Pol_0360	125	129	252	255	243	261	221	235	187	190	106	106	176	192
Pol_0361	125	125	243	255	247	247	235	241	187	190	106	106	182	204
Pol_0362	125	125	243	255	247	247	235	241	187	190	106	106	182	206
Pol_0363	125	129	252	255	243	243	235	241	187	190	100	106	170	170
Pol_0364	125	129	252	255	243	243	235	241	187	190	100	106	170	170
Pol_0365	125	129	243	252	251	251	227	235	187	190	100	106	152	172
Pol_0366	125	125	252	255	245	251	221	235	187	190	106	106	174	208
Pol_0367	125	129	243	243	241	249	221	241	187	190	100	106	176	208
Pol_0368	125	129	243	243	241	249	221	241	187	190	100	106	176	208
Pol_0369	125	129	252	267	249	261	221	223	187	190	100	100	140	170
Pol_0370	125	129	252	267	249	261	221	223	187	190	100	100	140	170
Pol_0371	125	129	258	267	249	255	221	235	187	190	100	106	140	178
Pol_0372	125	129	255	267	249	255	235	237	187	190	100	106	140	174
Pol_0373	125	125	252	255	245	261	241	243	187	190	100	106	176	178
Pol_0374	125	129	243	255	247	249	223	235	187	190	100	106	188	206
Pol_0375	125	129	243	270	249	251	221	241	187	190	100	106	172	176
Pol_0376	125	129	243	270	249	251	221	241	187	190	100	106	172	176
Pol_0378	125	129	243	255	241	249	221	235	187	190	106	106	172	208
Pol_0379	125	129	243	267	249	255	215	221	187	190	100	106	140	174
Pol_0380	125	129	255	255	249	259	223	235	187	190	106	106	172	178
Pol_0381	125	129	255	267	243	243	221	223	187	190	100	106	174	178
Pol_0382	125	129	252	255	241	261	221	235	187	190	106	106	146	176
Pol_0383	125	125	255	270	245	245	221	235	187	190	106	106	172	176
Pol_0384	125	129	267	267	249	255	221	221	187	190	100	106	172	174
Pol_0385	125	129	255	276	251	269	223	227	187	190	106	106	142	174
Pol_0386	125	129	255	276	267	271	223	235	187	190	106	106	142	172
Pol_0387	125	129	255	276	267	271	223	227	187	190	106	106	138	172
Pol_0388	125	129	252	252	267	271	227	241	187	190	106	106	182	182
Pol_0389	125	129	249	276	259	271	239	241	187	190	106	106	172	182
Pol_0390	125	129	255	276	267	271	223	241	187	190	106	106	142	172
Pol_0391	125	129	255	276	267	271	223	235	187	190	106	106	182	182
Pol_0392	125	129	252	255	259	271	223	227	187	190	106	106	142	172
Pol_0393	125	129	249	249	259	269	227	235	187	190	106	106	138	182
Pol_0394	125	129	249	255	259	259	221	241	187	187	106	106	172	182
Pol_0395	125	129	252	276	267	271	223	235	187	190	106	106	138	172
Pol_0396	125	129	243	276	267	271	223	235	187	190	100	106	172	206
Pol_0397	125	129	249	252	259	269	223	241	187	190	106	106	138	182
Pol_0398	125	129	249	255	251	269	223	227	187	190	106	106	138	174
Pol_0399	125	129	252	276	259	267	235	241	187	190	106	106	138	172
Pol_0400	125	129	255	276	267	269	227	235	187	187	106	106	142	142
Pol_0401	125	129	249	255	247	259	235	241	187	190	106	106	142	172
Pol_0402	125	129	255	255	259	259	241	241	187	190	106	106	138	174
Pol_0403	125	129	255	276	259	267	223	241	187	190	106	106	182	182
Pol_0404	125	129	249	252	267	271	241	241	187	190	106	106	138	172
Pol_0405	125	129	249	276	271	271	223	241	187	190	106	106	172	182
Pol_0406	125	129	249	255	259	267	227	241	187	190	106	106	138	182
Pol_0407	125	129	255	276	271	271	223	227	187	190	106	106	138	172
Pol_0408	125	129	249	249	269	271	223	241	187	190	106	106	172	182
Pol_0409	125	129	255	276	259	269	227	241	187	190	106	106	138	182
Pol_0410	125	129	255	276	259	271	223	227	187	190	106	106	138	182
Pol_0411	125	129	252	276	259	267	235	241	187	190	106	106	138	172
Pol_0412	125	129	255	276	271	271	223	235	187	190	106	106	174	182
Pol_0413	125	129	243	276	251	267	227	241	187	190	106	106	182	184
Pol_0414	125	129	252	255	259	267	227	235	187	190	106	106	172	172
Pol_0415	125	125	249	276	259	267	223	241	187	190	106	106	182	182
Pol_0416	125	129	249	255	269	269	227	241	187	190	106	106	172	182
Pol_0417	125	129	252	255	259	271	235	241	187	190	106	106	182	182
Pol_0418	125	129	252	255	259	271	227	235	187	190	106	106	138	174
Pol_0419	125	129	252	276	259	267	235	235	187	190	106	106	138	172
Pol_0420	125	129	252	276	259	267	223	235	187	190	106	106	142	182
Pol_0421	125	129	252	255	269	271	223	235	187	187	106	106	138	172
Pol_0422	125	129	252	276	259	271	223	241	187	190	106	106	172	182
Pol_0423	125	129	255	276	269	271	223	227	187	190	106	106	138	182
Pol_0424	125	129	255	276	269	271	223	227	187	190	106	106	138	182
Pol_0425	125	129	243	249	259	271	223	235	187	190	106	106	138	174
Pol_0426	125	129	255	276	269	271	223	227	187	190	106	106	138	182
Pol_0427	125	129	255	276	269	271	227	227	187	190	106	106	138	182
Pol_0428	125	129	255	276	269	271	223	227	187	190	106	106	142	172
Pol_0429	125	129	255	276	251	269	223	227	187	190	106	106	172	182
Pol_0430	125	129	249	276	247	271	227	235	187	190	106	106	182	190
Pol_0431	125	129	255	276	259	269	227	241	187	190	106	106	138	182
Pol_0432	125	129	252	255	267	271	227	241	187	187	106	106	182	182
Pol_0433	125	129	249	252	267	271	235	241	187	190	106	106	142	172
Pol_0434	125	129	255	276	269	271	223	227	187	190	106	106	138	182
Pol_0435	125	129	249	252	267	271	235	241	187	190	106	106	142	172
Pol_0436	125	129	249	276	269	271	223	227	187	190	106	106	138	172
Pol_0437	125	129	255	255	269	269	223	223	187	187	106	106	142	182
Pol_0438	125	129	249	255	267	271	235	235	187	190	106	106	138	182
Pol_0439	125	129	249	252	269	271	223	223	187	190	106	106	142	142
Pol_0440	125	129	243	255	247	259	223	223	187	190	100	106	182	206
Pol_0441	125	129	255	255	269	271	223	223	187	187	106	106	-999	-999
Pol_0442	125	129	249	270	271	271	223	241	187	190	106	106	172	182
Pol_0443	125	129	249	255	267	271	235	241	187	190	106	106	138	172
Pol_0444	125	129	252	255	267	269	223	237	187	190	106	106	138	172
Pol_0445	125	129	255	276	259	271	235	241	187	190	106	106	172	182
Pol_0446	125	129	252	255	269	271	227	241	187	190	106	106	172	182
Pol_0447	125	129	249	252	259	269	223	227	187	190	106	106	138	172
Pol_0448	125	129	276	276	267	269	223	235	187	190	106	106	142	172
Pol_0449	125	129	249	252	259	269	223	227	187	190	106	106	138	172
Pol_0450	125	129	249	252	259	269	223	227	187	190	106	106	138	172
Pol_0451	125	129	249	276	259	267	235	241	187	190	106	106	142	142
Pol_0452	125	129	249	276	259	267	235	241	187	190	106	106	142	142
Pol_0453	125	129	252	276	269	269	223	241	187	190	106	106	138	172
Pol_0454	125	129	252	276	269	269	223	241	187	190	106	106	138	172
Pol_0455	125	129	252	255	251	259	223	223	187	190	106	106	174	182
Pol_0456	125	129	243	276	251	269	227	241	187	190	106	106	172	174
Pol_0457	125	129	252	255	267	269	223	235	187	190	106	106	138	182
Pol_0458	125	129	276	276	259	269	227	235	187	190	106	106	138	172
Pol_0459	125	129	252	276	269	271	223	223	187	190	106	106	172	182
Pol_0460	125	129	249	255	259	269	223	227	187	190	106	106	138	172
Pol_0461	125	129	249	255	259	269	223	227	187	190	106	106	138	172
Pol_0462	125	129	252	276	267	271	235	241	187	190	106	106	138	182
Pol_0463	125	129	249	249	267	269	223	235	187	190	106	106	142	182
Pol_0464	125	129	249	276	259	269	235	241	187	190	106	106	142	182
Pol_0465	125	129	252	276	259	269	235	241	187	190	106	106	138	182
Pol_0466	125	129	249	255	259	269	227	241	187	190	106	106	142	182
Pol_0467	125	129	249	255	259	267	223	227	187	190	106	106	142	172
Pol_0468	125	129	249	255	269	271	223	227	187	190	106	106	138	182
Pol_0469	125	129	255	276	267	267	227	241	187	190	106	106	142	170
Pol_0470	125	129	249	252	269	271	223	235	187	190	106	106	142	182
Pol_0471	125	129	249	255	259	269	223	227	187	190	106	106	138	172
Pol_0472	125	129	243	255	269	271	235	241	187	190	106	106	172	182
Pol_0473	125	129	249	249	259	271	227	241	187	190	106	106	172	182
Pol_0474	125	129	252	252	267	271	223	241	187	190	106	106	172	182
Pol_0475	125	129	249	252	269	271	227	241	187	190	106	106	138	172
Pol_0476	125	129	249	252	267	271	223	227	187	190	106	106	142	182
Pol_0477	125	129	252	255	259	271	223	241	187	190	106	106	172	182
Pol_0478	125	129	255	270	259	271	227	241	187	190	106	106	138	142
Pol_0479	125	129	249	255	267	269	223	227	187	190	106	106	182	182
Pol_0480	125	129	249	255	259	269	223	227	187	190	106	106	142	182
Pol_0481	125	129	255	276	259	259	227	235	187	190	106	106	172	182
Pol_0482	125	129	252	276	267	267	223	227	187	190	106	106	182	182
Pol_0483	125	125	255	255	269	269	235	235	187	190	100	106	142	190
Pol_0484	125	129	243	252	247	267	223	241	187	190	100	106	182	206
Pol_0485	125	129	252	255	251	267	223	235	187	190	106	106	172	206
Pol_0486	125	129	255	255	247	259	241	241	187	190	100	106	190	206
Pol_0487	125	129	255	255	251	251	235	241	187	190	100	106	138	184
Pol_0488	125	129	255	255	251	251	235	241	187	190	100	100	138	190
Pol_0489	125	129	255	276	251	271	227	241	187	190	106	106	134	138
Pol_0490	125	129	255	255	251	271	227	235	187	190	100	106	182	206
Pol_0491	125	129	243	255	247	259	223	235	187	190	106	106	182	206
Pol_0492	125	129	243	255	247	251	235	241	187	190	100	106	190	206
Pol_0493	125	129	252	276	269	271	235	235	187	190	106	106	142	172
Pol_0494	125	129	243	255	247	259	227	241	187	190	100	106	182	206
Pol_0495	125	129	252	255	241	259	223	227	187	190	106	106	172	182
Pol_0496	125	129	243	255	247	267	223	241	187	187	100	106	172	182
Pol_0497	125	129	243	249	247	269	241	241	187	190	106	106	142	206
Pol_0498	125	125	249	255	259	271	235	241	187	190	106	106	142	172
Pol_0499	125	125	249	255	259	271	235	241	187	190	106	106	142	172
Pol_0500	125	129	249	252	259	267	223	227	187	190	106	106	138	182
Pol_0501	125	129	255	276	269	269	235	241	187	190	106	106	142	182
Pol_0502	125	129	249	255	267	271	227	241	187	190	106	106	138	172
Pol_0503	125	129	252	276	267	271	223	227	187	190	106	106	142	182
Pol_0504	125	129	249	255	259	269	223	235	187	190	106	106	138	172
Pol_0505	125	129	249	255	259	269	223	235	187	190	106	106	138	172
Pol_0506	125	129	249	276	271	271	227	241	187	190	106	106	138	172
Pol_0507	125	129	249	255	269	271	223	227	187	190	106	106	142	172
Pol_0508	125	129	252	255	247	259	223	241	187	190	100	106	182	190
Pol_0509	125	129	249	255	269	271	223	227	187	190	106	106	142	172
Pol_0510	125	129	252	276	259	269	227	235	187	190	106	106	138	172
Pol_0511	125	129	252	255	259	271	223	241	187	190	106	106	172	182
Pol_0512	125	129	255	276	269	269	223	227	187	190	106	106	182	182
Pol_0513	125	129	255	276	259	269	223	227	187	190	106	106	138	182
Pol_0514	125	129	276	276	259	271	235	235	187	190	106	106	182	182
Pol_0515	125	129	252	276	267	269	227	235	187	187	106	106	172	182
Pol_0516	125	129	252	276	267	271	235	241	187	190	106	106	142	182
Pol_0517	125	129	252	255	269	269	223	227	187	190	106	106	142	172
Pol_0518	125	129	249	276	269	271	241	241	187	190	106	106	142	172
Pol_0519	125	129	252	255	259	269	223	235	187	190	106	106	172	182
Pol_0520	125	129	252	255	251	259	235	241	187	190	100	106	138	190
Pol_0521	125	129	252	255	251	267	235	241	187	190	100	106	138	190
Pol_0522	125	125	255	255	269	269	235	241	187	190	106	106	190	206
Pol_0523	125	129	243	252	267	269	235	241	187	190	106	106	142	190
Pol_0524	125	129	249	276	251	269	235	241	187	190	106	106	138	206
Pol_0525	125	129	249	255	247	269	227	227	187	190	106	106	182	206
Pol_0526	125	129	249	255	251	259	235	241	187	190	106	106	182	206
Pol_0527	125	129	255	276	251	251	235	241	187	190	100	106	134	206
Pol_0528	125	129	249	255	269	269	235	241	187	190	100	106	138	206
Pol_0529	125	129	249	255	259	269	227	241	187	190	106	106	138	138
Pol_0530	125	129	252	276	259	267	223	235	187	190	106	106	142	172
Pol_0531	125	129	243	276	247	259	223	241	187	190	106	106	142	206
Pol_0532	125	129	255	255	269	271	227	235	187	190	106	106	138	182
Pol_0533	125	129	255	255	247	251	235	241	187	190	100	106	134	142
Pol_0534	125	129	249	255	251	269	235	235	187	190	106	106	204	206
Pol_0535	125	129	243	249	259	269	235	235	187	190	106	106	172	174
Pol_0536	125	129	243	249	247	259	227	241	187	190	100	106	142	206
Pol_0537	125	129	249	255	247	269	223	227	187	190	106	106	142	190
Pol_0538	125	129	255	255	251	259	223	235	187	190	100	106	138	142
Pol_0539	125	129	249	276	251	267	235	241	187	190	100	106	134	182
Pol_0540	125	129	249	252	259	269	235	241	187	190	100	106	138	190
Pol_0541	125	129	243	252	259	269	223	241	187	190	106	106	138	174
Pol_0542	125	129	249	255	247	269	223	241	187	190	106	106	142	182
Pol_0543	125	129	252	255	251	267	235	235	187	190	100	106	172	206
Pol_0544	125	129	255	255	251	269	235	235	187	190	100	106	138	206
Pol_0545	125	129	249	255	251	269	223	235	187	190	106	106	142	174
Pol_0546	125	129	249	252	267	269	223	241	187	190	100	106	182	206
Pol_0547	125	129	252	276	267	271	223	235	187	190	106	106	174	182
Pol_0548	125	129	252	276	267	271	223	235	187	190	106	106	142	182
Pol_0549	125	129	252	276	269	271	223	235	187	190	106	106	142	172
Pol_0550	125	129	249	255	259	269	235	241	187	190	100	106	172	172
Pol_0551	125	129	249	255	269	269	235	235	187	190	106	106	138	172
Pol_0552	125	129	255	276	259	269	235	241	187	190	106	106	172	182
Pol_0553	125	129	252	255	247	259	235	235	187	190	106	106	138	172
Pol_0554	125	129	249	252	269	269	223	235	187	190	106	106	172	182
Pol_0555	125	129	249	252	259	269	235	241	187	190	106	106	138	172
Pol_0556	125	129	249	252	259	269	235	241	187	190	106	106	138	172
Pol_0557	125	129	249	255	269	269	235	241	187	190	106	106	172	190
Pol_0558	125	129	249	249	269	269	227	235	187	190	106	106	142	206
Pol_0559	125	129	255	255	247	269	235	235	187	190	100	106	172	206
Pol_0560	125	129	243	249	251	269	227	235	187	190	106	106	182	206
Pol_0561	125	129	249	255	267	269	223	241	187	190	106	106	138	142
Pol_0562	125	129	249	252	271	271	223	241	187	190	106	106	182	182
Pol_0563	125	129	249	255	269	271	223	237	187	190	106	106	182	182
Pol_0564	125	129	252	276	259	267	221	223	187	190	106	106	172	172
Pol_0565	125	129	252	276	259	267	223	241	187	190	106	106	138	172
Pol_0566	125	129	249	252	259	269	223	241	187	190	106	106	138	182
Pol_0567	125	129	249	276	271	271	227	241	187	190	106	106	142	182
Pol_0568	125	129	255	270	253	259	223	241	187	190	106	106	138	172
Pol_0569	125	129	249	255	271	271	235	241	187	190	106	106	138	182
Pol_0570	125	129	249	270	253	267	227	241	187	190	106	106	138	138
Pol_0571	125	129	252	276	259	269	227	241	187	190	106	106	142	170
Pol_0572	125	129	255	276	267	271	227	241	187	190	106	106	142	182
Pol_0573	125	129	249	276	259	271	227	241	187	190	106	106	138	142
Pol_0574	125	129	255	255	251	271	227	235	187	190	106	106	138	182
Pol_0575	125	129	249	249	271	271	235	241	187	190	106	106	138	142
Pol_0576	125	129	249	255	267	271	223	227	187	190	106	106	142	182
Pol_0577	125	129	249	255	259	259	235	241	187	190	106	106	138	186
Pol_0578	125	129	249	276	267	271	227	235	187	190	106	106	138	182
Pol_0579	125	129	255	276	259	269	241	241	187	190	106	106	142	180
Pol_0580	125	129	249	276	269	269	227	227	187	190	106	106	142	182
Pol_0581	125	125	249	252	259	271	223	235	187	190	106	106	142	172
Pol_0582	125	129	252	276	269	271	235	241	187	190	106	106	138	182
Pol_0583	125	125	255	276	269	271	223	235	187	190	106	106	182	182
Pol_0584	125	125	255	276	267	267	235	241	187	190	106	106	142	182
Pol_0585	125	129	276	276	259	267	223	235	187	190	106	106	138	138
Pol_0586	125	129	252	276	271	271	223	241	187	190	106	106	138	182
Pol_0587	125	129	255	255	259	271	223	227	187	190	106	106	142	182
Pol_0588	125	129	249	255	269	271	227	241	187	190	106	106	142	172
Pol_0589	125	129	252	270	247	271	223	235	187	190	100	106	138	182
Pol_0590	125	129	252	255	259	271	223	241	187	190	106	106	182	182
Pol_0591	125	129	249	255	259	269	235	241	187	190	106	106	142	182
Pol_0592	125	129	255	255	251	259	223	241	187	190	106	106	160	174
Pol_0593	125	129	252	252	259	261	223	235	187	190	106	106	138	172
Pol_0594	125	129	249	270	271	271	235	241	187	190	106	106	138	172
Pol_0595	125	129	255	255	259	269	223	227	187	190	106	106	142	172
Pol_0596	125	129	249	249	269	271	235	241	187	190	106	106	142	172
Pol_0597	125	129	255	255	251	261	223	241	187	190	106	106	160	172
Pol_0598	125	129	252	255	261	271	221	241	187	190	106	106	172	172
Pol_0599	125	129	252	276	259	271	235	241	187	190	106	106	138	142
Pol_0600	125	129	252	255	251	271	223	223	187	190	106	106	172	174
Pol_0601	125	129	252	255	251	269	223	235	187	190	106	106	138	182
Pol_0602	125	129	252	276	251	267	223	235	187	190	106	106	138	172
Pol_0603	125	129	255	276	247	271	241	241	187	190	106	106	142	182
Pol_0604	125	129	249	252	269	271	235	241	187	190	106	106	142	172
Pol_0605	125	129	276	276	267	269	227	241	187	190	106	106	182	182
Pol_0606	125	129	255	276	269	271	227	241	187	190	106	106	138	182
Pol_0607	125	129	255	270	259	271	227	235	187	190	106	106	138	172
Pol_0608	125	129	255	276	271	271	223	227	187	190	106	106	172	182
Pol_0609	125	125	249	252	261	267	221	227	187	190	106	106	160	184
Pol_0610	125	125	249	249	259	269	227	241	187	190	106	106	142	182
Pol_0611	125	129	276	276	251	269	227	241	187	190	106	106	172	206
Pol_0612	125	125	249	255	269	269	227	241	187	190	106	106	142	206
Pol_0613	125	129	252	255	259	271	227	241	187	190	106	106	142	182
Pol_0614	125	129	255	255	259	269	235	241	187	190	106	106	142	182
Pol_0615	125	129	252	270	259	269	227	241	187	190	106	106	170	172
Pol_0616	125	129	249	255	259	267	223	227	187	190	106	106	138	184
Pol_0617	125	129	249	255	259	267	223	227	187	190	106	106	138	184
Pol_0618	125	129	252	252	271	271	223	241	187	190	106	106	172	182
Pol_0619	125	129	249	276	259	259	227	227	187	190	106	106	138	142
Pol_0620	125	129	249	249	269	269	235	241	187	190	106	106	172	182
Pol_0621	125	129	252	255	259	259	223	241	187	190	106	106	138	182
Pol_0622	125	129	243	255	251	269	223	235	187	190	106	106	142	174
Pol_0623	125	129	252	255	269	271	241	241	187	190	100	106	160	182
Pol_0624	125	129	252	252	259	271	241	241	187	190	106	106	160	172
Pol_0625	125	129	252	255	247	259	235	241	187	190	106	106	138	190
Pol_0626	125	125	255	276	251	271	223	241	187	190	106	106	180	206
Pol_0627	125	129	243	255	247	259	223	241	187	190	100	106	142	206
Pol_0628	125	129	249	252	269	271	235	241	187	190	106	106	172	172
Pol_0629	125	125	249	249	267	269	223	235	187	190	106	106	182	182
Pol_0630	125	129	249	252	269	269	223	235	187	190	106	106	172	172
Pol_0631	125	129	252	255	247	259	235	235	187	190	100	106	172	190
Pol_0632	125	129	243	249	251	251	223	235	187	190	100	106	174	206
Pol_0633	125	129	249	255	247	269	227	227	187	190	100	106	190	206
Pol_0634	125	129	249	252	267	269	223	235	187	190	106	106	138	182
Pol_0635	125	129	249	255	259	271	223	223	187	190	106	106	138	142
Pol_0636	125	129	249	249	267	267	235	241	187	190	106	106	138	182
Pol_0637	125	129	249	255	267	271	227	241	187	190	106	106	138	182
Pol_0638	125	129	249	255	267	271	227	241	187	190	106	106	138	182
Pol_0639	125	129	255	255	251	267	227	235	187	190	106	106	182	206
Pol_0640	125	129	252	255	267	271	223	241	187	190	106	106	138	182
Pol_0641	125	129	252	255	259	271	235	241	187	190	106	106	172	182
Pol_0642	125	129	249	276	251	267	227	241	187	190	100	106	138	172
Pol_0643	125	129	243	255	247	247	235	235	187	190	106	106	190	206
Pol_0644	125	129	252	276	259	269	227	241	187	190	106	106	138	172
Pol_0645	125	129	255	255	259	259	223	235	187	190	106	106	142	172
Pol_0646	125	129	255	255	271	271	235	241	187	190	106	106	142	182
Pol_0647	125	129	252	252	259	269	235	241	187	190	106	106	138	172
Pol_0648	125	129	249	252	259	269	227	241	187	190	106	106	138	142
Pol_0649	125	129	252	252	267	269	227	227	187	187	106	106	172	182
Pol_0650	125	129	252	255	269	271	227	227	187	190	106	106	172	172
Pol_0651	125	125	249	270	271	271	223	241	187	190	106	106	142	172
Pol_0652	125	129	255	255	269	269	227	241	187	190	106	106	172	182
Pol_0653	125	125	249	249	259	269	227	241	187	190	106	106	142	182
Pol_0654	125	129	255	276	251	269	235	235	187	190	100	100	204	208
Pol_0655	125	129	249	252	269	271	223	235	187	190	106	106	138	172
Pol_0656	125	125	249	255	259	261	221	241	187	190	106	106	160	182
Pol_0657	125	129	249	252	259	269	223	227	187	190	106	106	142	172
Pol_0658	125	129	249	276	259	267	241	241	187	190	106	106	138	142
Pol_0659	125	125	249	276	269	269	227	235	187	190	106	106	142	142
Pol_0660	125	129	276	276	267	269	227	235	187	190	106	106	138	182
Pol_0661	125	129	255	276	267	269	235	241	187	190	106	106	142	142
Pol_0662	125	129	249	255	267	271	227	235	187	190	106	106	138	138
Pol_0663	125	129	249	249	259	271	235	241	187	190	106	106	138	182
Pol_0664	125	129	255	255	259	271	223	241	187	190	106	106	138	174
Pol_0665	125	129	255	255	251	259	241	241	187	190	100	106	138	190
Pol_0666	125	125	276	276	269	269	223	235	187	190	106	106	138	142
Pol_0667	125	129	252	255	259	259	235	241	187	190	106	106	172	172
Pol_0668	125	129	243	255	259	269	223	223	187	190	106	106	138	174
Pol_0669	125	129	249	252	259	271	235	241	187	190	106	106	138	182
Pol_0670	125	129	252	252	259	269	235	241	187	190	106	106	138	172
Pol_0671	125	129	255	276	251	267	235	241	187	190	106	106	138	142
Pol_0672	125	129	252	276	259	269	223	227	187	190	106	106	142	142
Pol_0673	125	129	249	276	259	267	223	241	187	190	106	106	138	172
Pol_0674	125	125	249	255	259	259	223	241	187	190	106	106	142	184
Pol_0675	125	129	249	255	251	269	235	241	187	190	100	106	172	206
Pol_0676	125	125	270	276	269	271	235	241	187	190	106	106	138	142
Pol_0677	125	129	243	249	259	267	223	241	187	190	106	106	138	182
Pol_0678	125	129	255	276	259	271	227	241	187	190	106	106	138	172
Pol_0679	125	129	276	276	267	269	227	227	187	190	106	106	138	138
Pol_0680	125	125	243	255	251	251	235	235	187	190	106	106	190	206
Pol_0681	125	129	249	255	259	269	223	235	187	190	106	106	172	182
Pol_0682	125	129	252	255	247	259	235	235	187	190	106	106	172	206
Pol_0683	125	129	249	255	269	271	227	235	187	190	106	106	138	142
Pol_0684	125	125	276	276	269	271	223	223	187	190	106	106	138	142
Pol_0685	125	125	276	276	269	271	223	223	187	190	106	106	138	142
Pol_0686	125	125	252	252	261	271	223	241	187	190	106	106	160	172
Pol_0687	125	129	252	255	261	267	221	241	187	190	106	106	160	182
Pol_0688	125	129	249	276	259	269	235	241	187	190	106	106	138	142
Pol_0689	125	129	255	276	267	271	223	227	187	190	106	106	142	182
Pol_0690	125	129	249	252	259	271	223	223	187	190	106	106	138	172
Pol_0691	125	129	249	276	267	267	227	235	187	190	106	106	138	182
Pol_0692	125	129	252	276	259	269	235	241	187	190	106	106	138	182
Pol_0693	125	129	243	255	247	247	227	227	187	190	106	106	174	174
Pol_0694	125	129	255	255	267	271	227	227	187	190	106	106	142	142
Pol_0695	125	129	252	255	267	271	223	241	187	190	106	106	142	172
Pol_0696	125	125	243	249	251	271	235	241	187	190	106	106	138	174
Pol_0697	125	129	243	252	251	259	235	241	187	190	106	106	174	182
Pol_0698	125	129	-999	-999	251	269	223	235	187	190	106	106	162	194
Pol_0699	125	129	249	255	251	267	227	235	187	190	106	106	142	162
Pol_0700	125	129	243	243	253	261	235	235	187	187	106	106	144	170
Pol_0701	125	129	255	255	251	251	235	237	187	187	106	106	158	170
Pol_0702	125	129	243	255	251	261	235	235	187	187	106	106	170	172
Pol_0703	125	129	243	255	253	271	223	235	187	190	100	106	158	200
Pol_0704	125	129	255	255	261	271	223	235	187	190	100	106	164	170
Pol_0705	125	129	243	255	251	261	235	235	187	190	106	106	144	170
Pol_0706	125	129	243	243	251	253	235	235	-999	-999	106	106	144	158
Pol_0707	125	129	243	243	251	261	235	237	-999	-999	106	106	158	172
Pol_0708	125	125	243	255	251	251	235	237	187	187	106	106	158	172
Pol_0709	125	129	249	255	239	271	223	235	187	190	100	106	172	200
Pol_0710	125	129	243	255	239	253	235	241	187	190	100	100	170	182
Pol_0711	125	125	243	243	251	261	235	235	187	190	100	106	172	182
Pol_0712	125	125	243	255	261	261	235	235	187	190	106	106	170	170
Pol_0713	125	129	255	255	253	261	235	235	187	190	106	106	172	182
Pol_0714	125	125	243	243	239	261	235	241	187	187	106	106	172	172
Pol_0715	125	125	243	255	251	261	235	235	187	187	106	106	144	172
Pol_0716	125	125	243	255	251	261	235	235	187	187	106	106	144	172
Pol_0717	125	129	243	255	251	253	235	235	187	190	106	106	158	172
Pol_0718	125	129	243	243	251	251	235	237	187	190	106	106	170	172
Pol_0719	125	129	243	243	239	251	223	235	187	190	106	106	172	200
Pol_0720	125	129	243	243	251	253	235	235	187	187	106	106	144	172
Pol_0721	125	129	243	243	251	253	235	237	187	187	106	106	144	158
Pol_0722	125	129	243	249	239	261	235	241	190	190	100	106	158	182
Pol_0723	125	129	249	255	251	251	235	235	187	190	106	106	144	144
Pol_0724	125	129	243	255	251	251	221	235	187	187	100	106	164	170
Pol_0725	125	125	249	255	237	251	223	235	187	190	100	106	182	200
Pol_0726	125	129	243	255	251	251	237	237	187	187	106	106	172	172
Pol_0727	125	129	243	255	251	251	235	237	187	187	100	106	170	182
Pol_0728	125	129	243	243	253	261	235	237	187	187	106	106	144	158
Pol_0729	125	129	255	255	261	271	221	235	187	190	100	106	164	172
Pol_0730	125	125	243	255	251	261	235	237	187	187	106	106	172	172
Pol_0731	125	125	255	255	251	271	235	235	187	190	100	106	170	200
Pol_0732	125	125	243	255	239	271	223	241	187	190	100	106	172	200
Pol_0733	125	125	243	255	239	251	235	235	187	190	106	106	170	182
Pol_0734	125	129	243	255	251	261	235	237	187	190	106	106	158	172
Pol_0735	125	129	249	255	251	253	235	235	187	190	106	106	170	172
Pol_0736	125	129	243	255	251	261	235	235	187	190	106	106	172	172
Pol_0737	125	129	255	255	261	271	223	237	187	190	100	106	158	164
Pol_0738	125	129	243	255	251	261	235	235	187	187	106	106	158	172
Pol_0739	125	129	243	255	239	251	235	235	187	187	100	106	170	182
Pol_0740	125	129	243	255	251	261	221	235	187	190	100	106	170	172
Pol_0741	125	125	243	255	239	261	235	235	187	187	100	106	158	172
Pol_0742	125	129	243	243	239	239	235	241	187	190	100	106	172	182
Pol_0743	125	129	243	255	251	251	235	237	187	187	106	106	158	170
Pol_0744	125	129	243	255	239	251	235	237	187	190	100	106	170	182
Pol_0745	125	129	255	255	239	251	235	235	187	190	100	106	170	170
Pol_0746	125	125	243	243	251	261	235	235	187	187	106	106	144	182
Pol_0747	125	129	243	255	251	251	235	235	187	190	106	106	172	172
Pol_0748	125	129	249	255	239	251	235	237	187	190	100	106	158	170
Pol_0749	125	129	243	255	251	253	235	235	187	190	100	106	172	182
Pol_0750	125	129	243	243	239	251	235	235	187	190	106	106	172	172
Pol_0751	125	129	243	255	239	251	235	237	187	190	100	106	172	172
Pol_0752	125	129	243	249	251	251	235	237	187	190	100	106	172	172
Pol_0753	125	129	255	255	237	239	223	235	187	190	100	100	184	200
Pol_0754	125	129	255	255	239	251	235	237	187	190	100	106	144	172
Pol_0755	125	129	255	255	237	251	221	235	187	190	100	106	158	164
Pol_0756	125	129	249	255	239	253	235	241	190	190	100	106	170	182
Pol_0757	125	129	243	255	251	261	235	237	187	190	106	106	158	170
Pol_0758	125	129	243	255	251	261	235	237	187	190	106	106	158	170
Pol_0759	125	129	243	255	237	251	223	237	187	190	100	106	172	198
Pol_0760	125	129	243	255	239	251	235	237	187	187	100	106	172	172
Pol_0761	125	129	243	249	251	253	235	241	187	187	106	106	170	182
Pol_0762	125	129	249	255	239	261	235	241	187	190	100	106	170	182
Pol_0763	125	129	255	255	239	261	235	235	187	190	100	106	158	182
Pol_0764	125	129	243	243	253	253	235	235	187	190	100	106	170	170
Pol_0765	125	125	243	243	251	261	235	237	187	187	106	106	144	158
Pol_0766	125	129	243	243	251	251	235	235	187	190	106	106	158	170
Pol_0767	125	129	243	243	251	261	235	235	187	187	106	106	144	170
Pol_0768	125	129	243	255	251	261	235	235	187	187	106	106	144	172
Pol_0769	125	129	243	255	239	251	235	235	187	187	100	106	170	182
Pol_0770	125	129	243	243	251	251	235	237	187	187	106	106	144	170
Pol_0771	125	129	243	243	253	261	235	237	-999	-999	106	106	158	170
Pol_0772	125	125	243	243	251	251	237	237	187	187	106	106	158	172
Pol_0773	125	129	243	249	239	251	235	235	187	190	100	106	170	170
Pol_0774	125	129	243	255	239	251	235	237	187	190	100	106	146	170
Pol_0775	125	129	243	255	253	261	235	237	187	187	106	106	144	146
Pol_0776	125	129	255	255	251	261	229	235	187	190	106	106	158	178
Pol_0777	125	129	255	255	251	253	235	237	187	190	106	106	158	178
Pol_0778	125	129	243	255	239	251	235	237	187	190	100	106	144	182
Pol_0779	125	129	243	255	253	271	221	235	187	190	100	106	164	172
Pol_0780	125	129	243	243	253	261	235	235	187	190	100	106	172	172
Pol_0781	125	129	243	243	251	261	235	235	187	190	106	106	144	172
Pol_0782	125	129	243	255	251	261	235	235	187	190	106	106	172	172
Pol_0783	125	129	243	255	251	271	235	237	187	190	100	106	164	172
Pol_0784	125	129	255	255	237	251	221	235	187	187	100	106	164	200
Pol_0785	125	129	255	255	251	271	221	237	187	190	100	106	158	200
Pol_0786	125	129	243	255	237	251	223	235	187	187	100	106	144	200
Pol_0787	125	129	252	255	237	261	223	235	187	190	100	106	172	200
Pol_0788	125	129	243	255	237	251	221	237	187	190	100	106	164	172
Pol_0789	125	129	243	255	261	271	221	237	187	187	100	106	144	164
Pol_0790	125	129	252	255	261	271	221	235	187	190	100	100	158	200
Pol_0791	125	129	252	255	237	237	223	235	187	190	100	100	164	200
Pol_0792	125	129	243	243	251	271	223	235	187	190	106	106	170	172
Pol_0793	125	125	249	255	237	237	221	235	187	190	100	100	164	182
Pol_0794	125	129	243	243	251	259	225	241	187	190	100	106	160	186
Pol_0795	125	129	243	255	261	271	223	235	187	190	106	106	172	200
Pol_0796	125	129	243	255	251	271	223	237	187	190	100	106	-999	-999
Pol_0797	125	129	255	255	251	261	223	237	187	190	106	106	172	200
Pol_0798	125	129	249	255	239	271	235	237	187	190	100	106	164	200
Pol_0799	125	129	243	255	251	253	223	237	187	190	100	106	158	172
Pol_0800	125	129	243	255	261	271	223	235	187	190	106	106	158	172
Pol_0801	125	129	255	255	251	261	235	237	187	190	100	106	158	200
Pol_0802	125	129	243	243	251	253	223	235	187	190	100	106	172	200
Pol_0803	125	129	243	243	251	271	223	237	187	190	100	100	172	200
Pol_0804	125	129	243	243	251	271	237	237	187	190	100	106	172	172
Pol_0805	125	129	243	255	251	251	223	237	187	190	100	106	158	200
Pol_0806	125	129	255	255	251	261	223	237	187	190	100	106	158	172
Pol_0807	125	129	255	255	261	271	223	235	187	190	100	106	172	172
Pol_0808	125	129	243	243	251	253	235	237	187	190	106	106	144	170
Pol_0809	125	129	255	255	251	271	237	237	187	190	106	106	158	200
Pol_0810	125	129	243	243	251	271	237	237	187	190	100	106	170	200
Pol_0811	125	129	243	243	251	271	223	235	187	190	100	106	170	200
Pol_0812	125	129	243	255	249	251	223	237	187	190	100	100	182	200
Pol_0813	125	129	243	243	251	253	223	237	187	190	106	106	170	172
Pol_0814	125	129	243	243	261	271	223	235	187	190	100	100	172	200
Pol_0815	125	129	255	255	251	253	223	237	187	190	106	106	172	182
Pol_0816	125	129	243	255	251	271	223	235	187	190	100	106	172	200
Pol_0817	125	129	243	255	251	251	237	237	187	190	106	106	170	172
Pol_0818	125	129	243	255	253	271	237	237	187	190	100	106	144	200
Pol_0819	125	129	255	261	251	259	225	237	187	190	106	106	178	186
Pol_0820	125	129	243	249	239	239	235	241	187	190	100	100	182	182
Pol_0821	125	125	249	255	239	251	235	237	187	190	100	106	144	172
Pol_0822	125	129	243	243	261	261	235	235	187	187	106	106	170	172
Pol_0823	125	129	243	252	245	251	221	221	187	190	106	106	140	172
Pol_0824	125	129	252	255	251	265	229	235	187	190	106	106	170	180
Pol_0825	125	129	255	261	253	265	221	235	187	190	100	106	174	180
Pol_0826	125	129	243	252	251	265	229	235	187	187	106	106	160	170
Pol_0827	125	125	243	243	245	255	221	231	187	190	100	106	140	198
Pol_0828	125	129	255	255	259	261	221	235	187	190	100	106	158	174
Pol_0829	125	129	255	255	245	249	221	229	187	190	106	106	128	172
Pol_0830	125	129	252	252	251	261	221	237	187	190	100	106	138	168
Pol_0831	125	129	252	255	239	251	221	235	187	190	106	106	172	184
Pol_0832	125	129	252	255	249	251	235	241	187	190	106	106	138	192
Pol_0833	125	129	252	255	259	265	229	235	187	190	100	106	172	174
Pol_0834	125	129	255	255	245	251	223	237	187	190	106	106	164	172
Pol_0835	125	125	243	243	245	265	229	235	187	190	106	106	178	178
Pol_0836	125	129	243	255	245	249	229	235	187	190	106	106	172	172
Pol_0837	125	129	255	255	249	265	221	229	187	190	100	106	128	178
Pol_0838	125	129	243	255	265	265	229	229	187	190	106	106	172	178
Pol_0839	125	129	255	255	245	245	223	229	190	190	106	106	172	172
Pol_0840	125	129	255	255	245	251	221	229	187	190	106	106	172	172
Pol_0841	125	129	255	255	245	251	229	241	190	190	100	106	134	178
Pol_0842	125	129	243	255	245	265	229	235	187	190	106	106	172	178
Pol_0843	125	125	243	243	245	265	229	235	187	190	106	106	178	178
Pol_0844	125	129	255	255	245	269	227	229	187	190	100	106	172	184
Pol_0845	125	129	255	255	239	245	221	229	187	190	106	106	178	184
Pol_0846	125	125	243	255	259	261	235	235	187	190	100	106	178	180
Pol_0847	125	129	252	255	255	265	223	229	187	190	106	106	178	178
Pol_0848	125	129	243	243	255	259	221	229	187	190	100	106	138	140
Pol_0849	125	129	243	243	249	251	229	237	187	190	106	106	180	198
Pol_0850	125	129	243	246	249	265	229	229	187	190	100	106	168	198
Pol_0851	125	129	243	255	245	249	229	237	190	190	106	106	168	198
Pol_0852	125	129	255	255	259	265	235	237	187	190	100	106	178	178
Pol_0853	125	129	243	255	241	241	223	229	187	190	100	106	138	158
Pol_0854	125	129	243	255	241	259	223	229	187	190	100	106	138	158
Pol_0855	125	129	246	255	239	265	229	235	187	190	100	106	168	176
Pol_0856	125	129	243	246	261	265	221	235	187	190	106	106	170	178
Pol_0857	125	129	246	255	239	259	229	237	187	190	100	106	138	168
Pol_0858	125	129	243	255	239	241	223	235	187	190	100	100	138	168
Pol_0859	125	129	246	255	259	265	229	229	187	190	100	106	178	178
Pol_0860	125	129	252	255	257	265	237	237	190	190	100	106	138	198
Pol_0861	125	129	255	255	267	269	235	235	187	190	106	106	172	182
Pol_0862	125	129	252	255	239	251	229	235	187	190	106	106	138	168
Pol_0863	125	129	243	252	251	257	229	237	187	190	106	106	172	198
Pol_0864	125	129	246	252	251	265	229	235	187	190	106	106	138	168
Pol_0865	125	125	243	255	253	261	221	227	187	190	106	106	182	198
Pol_0866	125	129	246	255	259	265	229	229	187	190	106	106	178	178
Pol_0867	125	129	246	255	259	265	229	229	187	190	106	106	178	178
Pol_0868	125	129	246	255	259	265	229	229	187	190	106	106	178	178
Pol_0869	125	129	267	267	239	259	223	229	187	190	106	106	154	200
Pol_0870	125	125	255	267	241	265	223	229	187	190	100	106	158	178
Pol_0871	125	129	243	255	259	269	223	229	187	190	100	106	138	154
Pol_0872	125	129	255	255	245	259	223	229	187	190	100	106	138	168
Pol_0873	125	129	255	255	249	265	221	229	187	190	100	106	172	172
Pol_0874	125	129	252	255	245	245	229	229	187	187	106	106	184	192
Pol_0875	125	129	252	252	251	251	229	229	190	190	106	106	138	192
Pol_0876	125	129	243	255	239	245	227	237	187	190	106	106	138	184
Pol_0877	125	129	252	252	245	251	235	235	187	190	106	106	138	158
Pol_0878	125	129	252	252	233	245	221	229	187	190	106	106	172	184
Pol_0879	125	129	243	252	245	251	221	235	187	190	106	106	138	170
Pol_0880	125	129	252	255	251	251	229	241	187	187	106	106	170	170
Pol_0881	125	129	252	252	233	251	221	229	187	190	106	106	138	170
Pol_0882	125	129	252	252	245	251	221	237	187	190	106	106	138	138
Pol_0883	125	129	252	252	245	251	221	229	187	190	106	106	170	172
Pol_0884	125	129	252	252	251	251	221	235	187	190	106	106	156	172
Pol_0885	125	129	243	252	245	255	221	229	187	190	106	106	138	140
Pol_0886	125	129	252	252	251	261	237	237	187	190	100	106	138	180
Pol_0887	125	129	252	267	255	265	223	237	187	190	100	106	168	186
Pol_0888	125	125	252	261	253	265	221	237	187	190	100	106	168	174
Pol_0889	125	125	252	255	245	259	229	235	187	190	106	106	178	178
Pol_0890	125	129	252	255	253	259	221	235	187	190	106	106	168	178
Pol_0891	125	125	252	255	259	265	229	235	187	190	100	106	178	180
Pol_0892	125	125	252	255	265	265	229	229	187	190	106	106	178	178
Pol_0893	125	125	243	243	245	265	229	229	187	190	106	106	174	198
Pol_0894	125	129	255	255	245	269	229	237	187	190	106	106	138	180
Pol_0895	125	129	243	243	251	255	231	237	187	190	100	106	138	140
Pol_0896	125	129	243	243	241	259	223	237	187	190	100	106	138	174
Pol_0897	125	129	243	243	241	259	223	223	187	190	106	106	154	172
Pol_0898	125	129	243	255	241	251	223	223	187	190	100	106	174	174
Pol_0899	125	129	255	255	241	269	223	237	187	190	106	106	138	154
Pol_0900	125	129	243	255	241	259	223	229	187	190	100	106	138	158
Pol_0901	125	129	255	267	241	245	223	229	187	190	106	106	138	158
Pol_0902	125	129	252	255	245	245	223	229	187	190	100	106	138	172
Pol_0903	125	129	243	267	259	259	223	223	190	190	100	106	158	174
Pol_0904	125	125	243	252	259	259	223	235	187	190	100	106	158	164
Pol_0905	125	129	243	243	245	269	221	223	187	190	100	106	138	200
Pol_0906	125	129	246	255	265	269	223	237	187	190	100	106	158	178
Pol_0907	125	129	252	255	245	259	223	237	187	187	100	106	138	138
Pol_0908	125	129	243	255	257	269	229	237	187	190	106	106	180	198
Pol_0909	125	129	267	267	259	269	223	229	-999	-999	106	106	138	170
Pol_0910	125	129	243	255	251	259	223	229	190	190	106	106	138	158
Pol_0911	125	129	243	243	249	259	229	237	190	190	106	106	138	170
Pol_0912	125	125	246	267	259	265	229	229	190	190	100	106	138	178
Pol_0913	125	129	255	255	245	259	223	229	187	190	106	106	138	168
Pol_0914	125	129	267	267	239	241	223	235	187	190	100	106	138	178
Pol_0915	125	129	255	267	259	259	229	229	187	187	106	106	154	172
Pol_0916	125	129	252	255	259	259	223	235	187	190	100	100	138	138
Pol_0917	125	129	252	267	259	259	223	235	190	190	106	106	138	180
Pol_0918	125	129	255	267	251	259	223	229	187	187	106	106	138	180
Pol_0919	125	129	255	255	245	259	223	229	187	190	106	106	138	168
Pol_0920	125	129	252	267	233	241	229	237	190	190	106	106	138	170
Pol_0921	125	129	252	267	251	259	229	235	187	190	100	106	158	180
Pol_0922	125	129	252	267	241	259	223	229	187	190	106	106	138	178
Pol_0923	125	129	252	255	241	259	229	229	187	190	106	106	138	158
Pol_0924	125	129	255	255	259	269	229	237	187	190	106	106	138	180
Pol_0925	125	129	255	255	245	251	229	229	187	190	106	106	180	184
Pol_0926	125	129	243	255	251	259	229	237	187	190	106	106	138	184
Pol_0927	125	129	255	255	245	245	223	237	187	190	106	106	172	172
Pol_0928	125	129	243	255	245	251	223	229	187	190	106	106	172	180
Pol_0929	125	129	243	255	245	251	237	237	187	190	106	106	138	180
Pol_0930	125	129	255	255	259	269	223	229	190	190	106	106	138	184
Pol_0931	125	129	243	255	245	259	229	229	187	190	106	106	138	184
Pol_0932	125	129	243	255	245	269	223	229	187	190	100	106	138	158
Pol_0933	125	129	255	255	245	245	223	223	187	190	106	106	138	184
Pol_0934	125	129	252	255	239	245	223	237	187	190	106	106	138	178
Pol_0935	125	129	255	255	251	259	229	237	187	190	106	106	138	184
Pol_0936	125	129	243	255	251	259	223	229	187	190	106	106	138	138
Pol_0937	125	129	255	255	245	251	223	229	187	190	106	106	172	180
Pol_0938	125	129	255	255	251	259	229	237	187	187	106	106	138	138
Pol_0939	125	129	255	255	245	259	223	229	187	190	106	106	138	184
Pol_0940	125	129	243	255	251	259	229	229	187	190	106	106	138	180
Pol_0941	125	129	243	255	251	259	229	229	187	190	106	106	138	180
Pol_0942	125	129	243	255	245	259	229	229	187	190	100	106	180	184
Pol_0943	125	125	243	255	251	269	223	237	187	190	106	106	138	172
Pol_0944	125	129	243	255	251	259	223	229	187	187	106	106	138	172
Pol_0945	125	129	243	255	245	251	229	237	187	190	106	106	138	180
Pol_0946	125	129	243	255	245	251	229	229	187	190	106	106	138	184
Pol_0947	125	129	243	255	245	245	229	237	187	190	106	106	180	184
Pol_0948	125	129	255	255	245	259	229	237	187	190	106	106	180	184
Pol_0949	125	129	255	255	245	259	229	237	187	190	106	106	180	184
Pol_0950	125	129	252	255	251	259	235	237	187	190	106	106	172	172
Pol_0951	125	129	255	255	251	259	229	235	187	190	106	106	172	184
Pol_0952	125	125	243	243	253	259	227	235	187	190	100	100	170	200
Pol_0953	125	129	243	243	251	253	221	227	187	190	100	100	170	188
Pol_0954	125	125	243	243	245	249	223	227	187	190	100	106	188	210
Pol_0955	125	129	243	267	245	253	221	221	187	190	100	106	188	200
Pol_0956	125	125	243	255	245	259	227	235	187	190	100	100	170	188
Pol_0957	125	129	267	273	259	259	235	241	187	190	100	106	200	210
Pol_0958	125	129	243	255	245	259	221	235	187	190	100	106	184	204
Pol_0959	125	129	264	273	245	277	227	235	187	190	106	106	142	156
Pol_0960	125	129	264	273	245	277	227	235	187	190	106	106	142	156
Pol_0961	125	125	243	273	249	251	221	235	187	190	100	106	178	200
Pol_0962	125	129	255	267	249	251	241	241	187	190	100	100	184	210
Pol_0963	125	129	264	267	243	245	223	227	187	190	100	106	184	188
Pol_0964	125	125	243	243	245	249	221	241	187	190	100	100	188	200
Pol_0965	125	129	243	255	259	259	235	235	187	190	100	106	200	212
Pol_0966	125	129	243	267	253	259	223	235	187	190	100	100	170	188
Pol_0967	125	129	243	255	251	253	235	235	187	190	100	100	200	206
Pol_0968	125	129	243	243	251	253	235	241	187	190	100	106	188	200
Pol_0969	125	129	243	267	245	253	227	241	187	190	100	106	184	188
Pol_0970	125	129	243	264	245	253	235	235	187	190	106	106	156	200
Pol_0971	125	129	267	267	245	259	235	235	187	190	100	100	170	184
Pol_0972	125	129	255	267	253	259	235	241	187	190	106	106	156	212
Pol_0973	125	129	264	273	253	259	221	227	187	190	100	106	170	172
Pol_0974	125	129	255	267	253	259	235	235	187	190	100	100	170	204
Pol_0975	125	129	267	273	251	253	227	235	187	190	100	106	188	190
Pol_0976	125	129	267	273	251	259	241	241	187	190	100	106	170	170
Pol_0977	125	129	273	273	251	263	241	241	187	190	100	106	170	178
Pol_0978	125	129	243	273	245	277	221	227	187	190	100	106	188	200
Pol_0979	125	129	243	243	249	259	223	241	187	190	100	106	156	212
Pol_0980	125	129	243	264	245	245	227	241	187	190	100	106	184	188
Pol_0981	125	129	243	267	243	245	221	227	187	190	100	106	156	184
Pol_0982	125	129	243	255	245	259	227	227	187	190	100	106	156	200
Pol_0983	125	129	243	243	245	245	221	227	187	190	100	106	170	188
Pol_0984	125	129	255	267	245	245	223	235	187	190	106	106	182	182
Pol_0985	125	129	264	267	253	253	235	241	187	190	100	106	170	204
Pol_0986	125	129	243	267	259	259	223	235	187	190	100	100	156	200
Pol_0987	125	129	255	273	245	259	235	235	187	190	100	106	170	204
Pol_0988	125	129	243	267	259	259	221	241	187	190	100	100	188	200
Pol_0989	125	129	267	267	245	259	221	235	187	190	100	106	170	190
Pol_0990	125	129	264	273	245	277	227	235	187	190	100	106	170	188
Pol_0991	125	129	267	267	249	259	235	241	187	190	100	100	184	190
Pol_0992	125	129	267	273	253	259	221	241	187	190	100	106	170	190
Pol_0993	125	129	267	267	259	259	235	235	187	190	100	100	188	200
Pol_0994	125	129	267	273	251	259	235	241	187	190	100	106	170	178
Pol_0995	125	129	255	267	245	259	223	247	187	190	100	106	170	182
Pol_0996	125	129	267	267	-999	-999	221	221	187	190	100	106	170	182
Pol_0997	125	129	243	267	243	253	227	241	187	190	100	106	182	184
Pol_0998	125	129	264	267	251	259	221	227	187	190	100	100	188	188
Pol_0999	125	129	267	273	259	277	221	227	187	190	100	106	200	200
Pol_1000	125	125	243	267	245	259	235	241	187	190	100	100	170	170
Pol_1001	125	129	255	267	245	245	235	241	187	190	100	106	178	184
Pol_1002	125	129	243	273	251	253	235	241	187	190	100	100	170	188
Pol_1003	125	129	243	267	253	253	221	235	187	190	100	100	170	184
Pol_1004	125	129	243	264	243	245	227	227	187	190	106	106	156	188
Pol_1005	125	125	243	243	245	249	227	241	187	190	100	100	170	188
Pol_1006	125	129	267	273	251	259	235	241	187	190	100	100	190	200
Pol_1007	125	129	267	267	253	259	235	241	187	190	100	106	170	200
Pol_1008	125	129	243	273	251	259	223	235	187	190	100	106	188	204
Pol_1009	125	129	264	267	251	259	241	241	187	190	100	100	170	170
Pol_1010	125	129	267	273	251	253	235	241	187	190	100	100	170	188
Pol_1011	125	129	267	267	251	259	221	241	187	190	100	100	182	188
Pol_1012	125	129	267	267	259	259	227	235	187	190	100	106	172	184
Pol_1013	125	129	267	273	251	253	241	241	187	190	100	100	170	188
Pol_1014	125	129	255	273	245	251	227	241	187	190	100	106	170	200
Pol_1015	125	129	264	264	245	245	235	241	187	190	100	106	156	170
Pol_1016	125	129	264	273	259	277	227	241	187	190	106	106	170	170
Pol_1017	125	129	267	273	245	259	235	241	187	190	100	106	170	200
Pol_1018	125	129	267	273	251	253	221	241	187	190	100	100	170	188
Pol_1019	125	129	264	267	245	259	221	241	187	190	100	106	170	184
Pol_1020	125	129	243	273	251	259	235	241	187	190	100	106	170	188
Pol_1021	125	125	267	273	251	259	223	235	187	190	100	106	156	190
Pol_1022	125	129	255	267	245	259	221	227	187	190	100	100	156	170
Pol_1023	125	129	243	267	249	259	223	241	187	190	100	100	170	204
Pol_1024	125	129	243	273	251	259	223	235	187	190	100	100	170	170
Pol_1025	125	129	243	273	251	259	221	235	187	190	100	106	170	200
Pol_1026	125	129	267	267	245	259	235	241	187	190	100	106	200	204
Pol_1027	125	129	264	267	245	253	227	241	187	190	100	106	170	188
Pol_1028	125	129	243	267	253	259	223	235	187	190	100	106	170	188
Pol_1029	125	129	243	267	253	259	235	235	187	190	100	100	170	182
Pol_1030	125	129	267	273	251	259	223	235	187	190	100	100	190	200
Pol_1031	125	129	267	273	251	251	221	227	187	190	106	106	170	182
Pol_1032	125	129	264	273	245	259	223	241	187	190	100	106	170	190
Pol_1033	125	129	273	273	251	259	223	241	187	190	100	106	170	190
Pol_1034	125	129	243	255	245	259	223	227	187	190	100	106	170	188
Pol_1035	125	129	255	255	245	263	235	241	187	190	106	106	142	178
Pol_1036	125	129	243	255	251	253	235	235	187	190	100	100	156	170
Pol_1037	125	129	273	273	251	251	221	235	187	190	100	100	182	200
Pol_1038	125	129	243	273	245	245	227	241	187	190	100	106	170	188
Pol_1039	125	129	273	273	251	277	223	235	187	190	100	106	142	188
Pol_1040	125	129	273	273	251	253	241	241	187	190	100	100	170	188
Pol_1041	125	129	243	267	259	259	235	235	187	190	100	100	170	204
Pol_1042	125	129	267	267	253	259	221	235	187	190	100	100	170	200
Pol_1043	125	129	243	267	259	259	235	235	187	190	100	100	170	204
Pol_1044	125	129	264	267	259	259	227	241	187	190	100	106	170	204
Pol_1045	125	129	255	255	245	259	221	237	187	190	106	106	142	142
Pol_1046	125	129	255	267	245	249	223	235	187	190	100	100	204	204
Pol_1047	125	129	267	267	251	259	227	235	187	190	106	106	170	204
Pol_1048	125	129	243	267	245	249	235	241	187	190	100	100	184	204
Pol_1049	125	129	243	243	249	259	223	235	187	190	100	100	200	204
Pol_1050	125	129	243	267	245	249	235	241	187	190	100	100	184	204
Pol_1051	125	129	267	267	259	259	235	235	187	190	100	100	170	204
Pol_1052	125	129	267	267	251	277	227	241	187	190	100	106	170	182
Pol_1053	125	129	267	273	251	253	235	235	187	190	100	100	170	182
Pol_1054	125	129	255	273	259	277	221	235	187	190	100	106	170	200
Pol_1055	125	129	255	273	259	277	221	235	187	190	100	106	170	200
Pol_1056	125	129	267	273	251	277	221	227	187	190	100	106	170	182
Pol_1057	125	129	267	267	253	259	221	235	187	190	100	100	170	200
Pol_1058	125	129	267	273	251	253	227	235	187	190	100	106	170	188
Pol_1059	125	129	243	267	245	253	221	227	187	190	100	106	170	188
Pol_1060	125	129	243	267	259	259	235	241	187	190	100	106	200	200
Pol_1061	125	129	243	267	253	259	221	241	187	190	106	106	188	200
Pol_1062	125	129	267	273	251	259	221	223	187	190	100	100	190	200
Pol_1063	125	129	264	267	243	259	227	235	187	190	100	106	170	188
Pol_1064	125	125	243	243	249	251	223	235	187	190	100	106	166	188
Pol_1065	125	129	267	267	245	249	221	235	187	190	100	106	166	182
Pol_1066	125	129	243	243	253	259	223	241	187	190	100	106	188	202
Pol_1067	125	129	243	267	259	263	221	235	187	190	106	106	182	190
Pol_1068	125	129	243	267	251	259	221	223	187	190	100	106	188	202
Pol_1069	125	129	255	255	259	277	221	235	187	190	100	100	170	182
Pol_1070	125	129	264	267	243	251	223	235	187	190	100	100	188	200
Pol_1071	125	129	267	273	251	253	221	223	187	190	100	100	188	200
Pol_1072	125	129	267	273	251	253	221	223	187	190	100	100	186	188
Pol_1073	125	129	267	273	251	253	221	223	187	190	100	100	188	200
Pol_1074	125	129	267	273	251	253	221	223	187	190	100	100	188	200
Pol_1075	125	129	267	267	259	259	223	227	187	190	106	106	156	188
Pol_1076	125	129	267	273	259	259	221	235	187	190	100	100	170	204
Pol_1077	125	129	243	264	245	277	235	241	187	190	100	106	156	184
Pol_1078	125	129	255	267	245	245	227	227	187	190	100	100	170	182
Pol_1079	125	129	255	273	249	259	235	241	187	190	100	106	182	210
Pol_1080	125	129	267	273	253	259	235	235	187	190	100	106	188	210
Pol_1081	125	129	255	273	253	259	221	235	187	190	100	100	200	204
Pol_1082	125	129	264	267	259	277	221	235	187	190	100	106	142	156
Pol_1083	125	129	243	267	245	259	235	241	187	190	100	100	184	188
Pol_1084	125	129	264	267	245	259	223	235	187	190	100	106	156	188
Pol_1085	125	129	267	267	245	259	241	241	187	190	100	106	182	204
Pol_1086	125	129	243	255	249	259	223	235	187	190	106	106	204	212
Pol_1087	125	129	255	267	245	259	235	235	187	190	100	106	182	204
Pol_1088	125	129	255	255	245	277	223	227	187	190	100	106	170	188
Pol_1089	125	129	255	267	245	259	223	235	187	190	100	106	182	200
Pol_1090	125	129	243	267	249	259	223	235	187	190	100	106	204	212
Pol_1091	125	129	267	267	259	259	235	235	187	190	100	106	202	206
Pol_1092	125	129	255	267	245	259	235	235	187	190	100	106	182	204
Pol_1093	125	129	255	267	245	259	235	235	187	190	100	106	182	204
Pol_1094	125	129	264	273	259	277	235	235	187	190	100	106	182	188
Pol_1095	125	129	267	267	259	259	221	235	187	190	100	100	190	204
Pol_1096	125	129	267	273	253	259	235	241	187	190	100	106	188	204
Pol_1097	125	129	267	267	245	253	235	241	187	190	100	100	182	188
Pol_1098	125	129	255	267	259	259	235	235	187	190	100	100	182	200
Pol_1099	125	129	255	267	259	259	235	235	187	190	100	100	182	200
Pol_1100	125	129	267	267	253	259	221	235	187	190	100	106	202	204
Pol_1101	125	129	243	273	243	277	227	235	187	190	106	106	182	210
Pol_1102	125	129	264	267	253	253	235	241	187	190	100	106	200	204
Pol_1103	125	129	267	273	253	259	221	235	187	190	100	106	188	200
Pol_1104	125	129	243	267	253	259	221	235	187	190	100	100	188	204
Pol_1105	125	129	264	267	259	259	227	235	187	190	100	100	142	200
Pol_1106	125	129	267	267	245	253	221	223	187	190	100	106	188	204
Pol_1107	125	129	267	267	251	253	235	241	187	190	100	106	188	204
Pol_1108	125	129	264	273	245	251	221	235	187	190	100	100	170	188
Pol_1109	125	129	243	264	245	259	221	235	187	190	100	100	166	170
Pol_1110	125	129	243	255	245	245	221	223	187	190	100	100	170	200
Pol_1111	125	129	264	267	259	259	221	223	187	190	100	100	170	188
Pol_1112	125	129	267	273	259	259	221	235	187	190	100	100	170	204
Pol_1113	125	129	267	267	259	259	221	235	187	190	100	100	186	204
Pol_1114	125	129	267	273	259	259	221	235	187	190	100	100	170	204
Pol_1115	125	129	243	267	259	259	223	235	187	190	100	100	190	200
Pol_1116	125	129	267	267	245	259	235	235	187	190	100	106	182	204
Pol_1117	125	129	243	267	259	259	223	235	187	190	100	106	204	210
Pol_1118	125	129	267	273	251	259	227	235	187	190	100	106	142	156
Pol_1119	125	129	267	273	245	263	235	241	187	190	100	106	178	204
[truncated: 1,241 more rows]

## Sheet: Sample_info
Sample_ID	Pollen_receptor_ID	Shoot_cluster_ID	Forest_patch_ID	Purpose	Within shoot cluster clonality	Year
F01_M01_01	F01_M01		F01	Offspring	NO	2018
F01_M01_02	F01_M01		F01	Offspring	NO	2018
F01_M01_03	F01_M01		F01	Offspring	NO	2018
F01_M01_04	F01_M01		F01	Offspring	NO	2018
F01_M01_05	F01_M01		F01	Offspring	NO	2018
F01_M01_06	F01_M01		F01	Offspring	NO	2018
F01_M01_07	F01_M01		F01	Offspring	NO	2018
F01_M01_08	F01_M01		F01	Offspring	NO	2018
F01_M01_09	F01_M01		F01	Offspring	NO	2018
F01_M01_10	F01_M01		F01	Offspring	NO	2018
F01_M02_01	F01_M02		F01	Offspring	NO	2018
F01_M02_02	F01_M02		F01	Offspring	NO	2018
F01_M02_03	F01_M02		F01	Offspring	NO	2018
F01_M02_04	F01_M02		F01	Offspring	NO	2018
F01_M02_05	F01_M02		F01	Offspring	NO	2018
F01_M02_06	F01_M02		F01	Offspring	NO	2018
F01_M02_07	F01_M02		F01	Offspring	NO	2018
F01_M02_08	F01_M02		F01	Offspring	NO	2018
F01_M02_09	F01_M02		F01	Offspring	NO	2018
F01_M02_10	F01_M02		F01	Offspring	NO	2018
F01_M03a_01	F01_M03a		F01	Offspring	NO	2018
F01_M03a_02	F01_M03a		F01	Offspring	NO	2018
F01_M03a_03	F01_M03a		F01	Offspring	NO	2018
F01_M03a_04	F01_M03a		F01	Offspring	NO	2018
F01_M03a_05	F01_M03a		F01	Offspring	NO	2018
F01_M03a_06	F01_M03a		F01	Offspring	NO	2018
F01_M03a_07	F01_M03a		F01	Offspring	NO	2018
F01_M03a_08	F01_M03a		F01	Offspring	NO	2018
F01_M03a_09	F01_M03a		F01	Offspring	NO	2018
F01_M03a_10	F01_M03a		F01	Offspring	NO	2018
F01_M03a_11	F01_M03a		F01	Offspring	NO	2018
F01_M05_01	F01_M05		F01	Offspring	NO	2018
F01_M07_01	F01_M07		F01	Offspring	NO	2018
F01_M07_02	F01_M07		F01	Offspring	NO	2018
F01_M07_03	F01_M07		F01	Offspring	NO	2018
F01_M07_04	F01_M07		F01	Offspring	NO	2018
F01_M07_05	F01_M07		F01	Offspring	NO	2018
F01_M07_06	F01_M07		F01	Offspring	NO	2018
F01_M07_07	F01_M07		F01	Offspring	NO	2018
F01_M07_08	F01_M07		F01	Offspring	NO	2018
F01_M07_09	F01_M07		F01	Offspring	NO	2018
F01_M07_10	F01_M07		F01	Offspring	NO	2018
F01_M11_01	F01_M11		F01	Offspring	NO	2018
F01_M11_02	F01_M11		F01	Offspring	NO	2018
F01_M11_03	F01_M11		F01	Offspring	NO	2018
F01_M11_04	F01_M11		F01	Offspring	NO	2018
F01_M11_05	F01_M11		F01	Offspring	NO	2018
F01_M11_06	F01_M11		F01	Offspring	NO	2018
F01_M11_07	F01_M11		F01	Offspring	NO	2018
F01_M11_08	F01_M11		F01	Offspring	NO	2018
F01_M11_09	F01_M11		F01	Offspring	NO	2018
F01_M11_10	F01_M11		F01	Offspring	NO	2018
F01_M19_01	F01_M19		F01	Offspring	NO	2018
F01_M19_02	F01_M19		F01	Offspring	NO	2018
F01_M19_03	F01_M19		F01	Offspring	NO	2018
F01_M19_04	F01_M19		F01	Offspring	NO	2018
F01_M19_05	F01_M19		F01	Offspring	NO	2018
F01_M19_06	F01_M19		F01	Offspring	NO	2018
F01_M19_07	F01_M19		F01	Offspring	NO	2018
F01_M19_08	F01_M19		F01	Offspring	NO	2018
F01_M19_09	F01_M19		F01	Offspring	NO	2018
F01_M19_10	F01_M19		F01	Offspring	NO	2018
F01_M19_11	F01_M19		F01	Offspring	NO	2018
F01_M20_01	F01_M20		F01	Offspring	NO	2018
F01_M20_02	F01_M20		F01	Offspring	NO	2018
F01_M20_03	F01_M20		F01	Offspring	NO	2018
F01_M20_04	F01_M20		F01	Offspring	NO	2018
F01_M20_05	F01_M20		F01	Offspring	NO	2018
F01_M20_06	F01_M20		F01	Offspring	NO	2018
F01_M20_07	F01_M20		F01	Offspring	NO	2018
F01_M21_01	F01_M21		F01	Offspring	NO	2018
F01_M21_02	F01_M21		F01	Offspring	NO	2018
F01_M21_03	F01_M21		F01	Offspring	NO	2018
F01_M21_04	F01_M21		F01	Offspring	NO	2018
F01_M21_05	F01_M21		F01	Offspring	NO	2018
F01_M21_06	F01_M21		F01	Offspring	NO	2018
F01_M21_07	F01_M21		F01	Offspring	NO	2018
F01_M21_08	F01_M21		F01	Offspring	NO	2018
F01_M21_09	F01_M21		F01	Offspring	NO	2018
F01_M21_10	F01_M21		F01	Offspring	NO	2018
F01_M23_01	F01_M23		F01	Offspring	NO	2018
F01_M23_02	F01_M23		F01	Offspring	NO	2018
F01_M23_03	F01_M23		F01	Offspring	NO	2018
F01_M23_04	F01_M23		F01	Offspring	NO	2018
F01_M23_05	F01_M23		F01	Offspring	NO	2018
F01_M23_06	F01_M23		F01	Offspring	NO	2018
F01_M23_07	F01_M23		F01	Offspring	NO	2018
F01_M23_08	F01_M23		F01	Offspring	NO	2018
F01_M23_09	F01_M23		F01	Offspring	NO	2018
F01_M23_10	F01_M23		F01	Offspring	NO	2018
F01_M24_01	F01_M24		F01	Offspring	NO	2018
F01_M24_02	F01_M24		F01	Offspring	NO	2018
F01_M24_03	F01_M24		F01	Offspring	NO	2018
F01_M24_04	F01_M24		F01	Offspring	NO	2018
F01_M24_05	F01_M24		F01	Offspring	NO	2018
F01_M24_06	F01_M24		F01	Offspring	NO	2018
F01_M24_07	F01_M24		F01	Offspring	NO	2018
F01_M24_08	F01_M24		F01	Offspring	NO	2018
F01_M24_09	F01_M24		F01	Offspring	NO	2018
F01_M24_10	F01_M24		F01	Offspring	NO	2018
F04_M03_01	F04_M03		F04	Offspring	NO	2018
F04_M03_02	F04_M03		F04	Offspring	NO	2018
F04_M03_03	F04_M03		F04	Offspring	NO	2018
F04_M03_04	F04_M03		F04	Offspring	NO	2018
F04_M03_05	F04_M03		F04	Offspring	NO	2018
F04_M03_06	F04_M03		F04	Offspring	NO	2018
F04_M03_07	F04_M03		F04	Offspring	NO	2018
F04_M03_08	F04_M03		F04	Offspring	NO	2018
F04_M03_09	F04_M03		F04	Offspring	NO	2018
F04_M03_10	F04_M03		F04	Offspring	NO	2018
F04_M06_01	F04_M06		F04	Offspring	NO	2018
F04_M06_02	F04_M06		F04	Offspring	NO	2018
F04_M06_03	F04_M06		F04	Offspring	NO	2018
F04_M06_04	F04_M06		F04	Offspring	NO	2018
F04_M06_05	F04_M06		F04	Offspring	NO	2018
F04_M06_06	F04_M06		F04	Offspring	NO	2018
F04_M06_07	F04_M06		F04	Offspring	NO	2018
F04_M06_08	F04_M06		F04	Offspring	NO	2018
F04_M06_09	F04_M06		F04	Offspring	NO	2018
F04_M06_10	F04_M06		F04	Offspring	NO	2018
F04_M06_11	F04_M06		F04	Offspring	NO	2018
F04_M07_01	F04_M07		F04	Offspring	NO	2018
F04_M07_02	F04_M07		F04	Offspring	NO	2018
F04_M07_03	F04_M07		F04	Offspring	NO	2018
F04_M07_04	F04_M07		F04	Offspring	NO	2018
F04_M07_05	F04_M07		F04	Offspring	NO	2018
F04_M07_06	F04_M07		F04	Offspring	NO	2018
F04_M07_07	F04_M07		F04	Offspring	NO	2018
F04_M07_08	F04_M07		F04	Offspring	NO	2018
F04_M07_09	F04_M07		F04	Offspring	NO	2018
F04_M07_10	F04_M07		F04	Offspring	NO	2018
F04_M09_01	F04_M09		F04	Offspring	NO	2018
F04_M09_02	F04_M09		F04	Offspring	NO	2018
F04_M09_03	F04_M09		F04	Offspring	NO	2018
F04_M09_04	F04_M09		F04	Offspring	NO	2018
F04_M09_05	F04_M09		F04	Offspring	NO	2018
F04_M09_06	F04_M09		F04	Offspring	NO	2018
F04_M09_07	F04_M09		F04	Offspring	NO	2018
F04_M09_08	F04_M09		F04	Offspring	NO	2018
F04_M09_09	F04_M09		F04	Offspring	NO	2018
F04_M09_10	F04_M09		F04	Offspring	NO	2018
F04_M14_01	F04_M14		F04	Offspring	NO	2018
F04_M14_02	F04_M14		F04	Offspring	NO	2018
F04_M14_03	F04_M14		F04	Offspring	NO	2018
F04_M14_04	F04_M14		F04	Offspring	NO	2018
F04_M14_05	F04_M14		F04	Offspring	NO	2018
F04_M14_06	F04_M14		F04	Offspring	NO	2018
F04_M14_07	F04_M14		F04	Offspring	NO	2018
F04_M14_08	F04_M14		F04	Offspring	NO	2018
F04_M14_09	F04_M14		F04	Offspring	NO	2018
F04_M14_10	F04_M14		F04	Offspring	NO	2018
F04_M19_01	F04_M19		F04	Offspring	NO	2018
F04_M19_02	F04_M19		F04	Offspring	NO	2018
F04_M19_03	F04_M19		F04	Offspring	NO	2018
F04_M19_04	F04_M19		F04	Offspring	NO	2018
F04_M19_05	F04_M19		F04	Offspring	NO	2018
F04_M19_06	F04_M19		F04	Offspring	NO	2018
F04_M19_07	F04_M19		F04	Offspring	NO	2018
F04_M19_08	F04_M19		F04	Offspring	NO	2018
F04_M19_09	F04_M19		F04	Offspring	NO	2018
F04_M19_10	F04_M19		F04	Offspring	NO	2018
F04_M21_01	F04_M21		F04	Offspring	NO	2018
F04_M21_02	F04_M21		F04	Offspring	NO	2018
F04_M21_03	F04_M21		F04	Offspring	NO	2018
F04_M21_04	F04_M21		F04	Offspring	NO	2018
F04_M21_05	F04_M21		F04	Offspring	NO	2018
F04_M21_06	F04_M21		F04	Offspring	NO	2018
F04_M21_07	F04_M21		F04	Offspring	NO	2018
F04_M21_08	F04_M21		F04	Offspring	NO	2018
F04_M21_09	F04_M21		F04	Offspring	NO	2018
F04_M21_10	F04_M21		F04	Offspring	NO	2018
F04_M22_01	F04_M22		F04	Offspring	NO	2018
F04_M22_02	F04_M22		F04	Offspring	NO	2018
F04_M22_03	F04_M22		F04	Offspring	NO	2018
F04_M22_04	F04_M22		F04	Offspring	NO	2018
F04_M22_05	F04_M22		F04	Offspring	NO	2018
F04_M22_06	F04_M22		F04	Offspring	NO	2018
F04_M22_07	F04_M22		F04	Offspring	NO	2018
F04_M23_01	F04_M23		F04	Offspring	NO	2018
F04_M23_02	F04_M23		F04	Offspring	NO	2018
F04_M23_03	F04_M23		F04	Offspring	NO	2018
F04_M23_04	F04_M23		F04	Offspring	NO	2018
F04_M23_05	F04_M23		F04	Offspring	NO	2018
F04_M23_06	F04_M23		F04	Offspring	NO	2018
F04_M23_07	F04_M23		F04	Offspring	NO	2018
F04_M23_08	F04_M23		F04	Offspring	NO	2018
F04_M23_09	F04_M23		F04	Offspring	NO	2018
F04_M23_10	F04_M23		F04	Offspring	NO	2018
F04_M23_11	F04_M23		F04	Offspring	NO	2018
F04_M27_01	F04_M27		F04	Offspring	NO	2018
F04_M27_02	F04_M27		F04	Offspring	NO	2018
F04_M27_03	F04_M27		F04	Offspring	NO	2018
F04_M27_04	F04_M27		F04	Offspring	NO	2018
F04_M27_05	F04_M27		F04	Offspring	NO	2018
F04_M27_06	F04_M27		F04	Offspring	NO	2018
F04_M27_07	F04_M27		F04	Offspring	NO	2018
F04_M27_08	F04_M27		F04	Offspring	NO	2018
F04_M27_09	F04_M27		F04	Offspring	NO	2018
F04_M27_10	F04_M27		F04	Offspring	NO	2018
F04_M27_11	F04_M27		F04	Offspring	NO	2018
F06_M07a_01	F06_M07a		F06	Offspring	NO	2018
F06_M07a_02	F06_M07a		F06	Offspring	NO	2018
F06_M07a_03	F06_M07a		F06	Offspring	NO	2018
F06_M07a_04	F06_M07a		F06	Offspring	NO	2018
F06_M07a_05	F06_M07a		F06	Offspring	NO	2018
F06_M07a_06	F06_M07a		F06	Offspring	NO	2018
F06_M07a_07	F06_M07a		F06	Offspring	NO	2018
F06_M07a_08	F06_M07a		F06	Offspring	NO	2018
F06_M07a_09	F06_M07a		F06	Offspring	NO	2018
F06_M07a_10	F06_M07a		F06	Offspring	NO	2018
F06_M07a_11	F06_M07a		F06	Offspring	NO	2018
F06_M07a_12	F06_M07a		F06	Offspring	NO	2018
F06_M10a_01	F06_M10a		F06	Offspring	NO	2018
F06_M10a_02	F06_M10a		F06	Offspring	NO	2018
F06_M10a_03	F06_M10a		F06	Offspring	NO	2018
F06_M10a_04	F06_M10a		F06	Offspring	NO	2018
F06_M10a_05	F06_M10a		F06	Offspring	NO	2018
F06_M10a_06	F06_M10a		F06	Offspring	NO	2018
F06_M10a_07	F06_M10a		F06	Offspring	NO	2018
F06_M10a_08	F06_M10a		F06	Offspring	NO	2018
F06_M10a_09	F06_M10a		F06	Offspring	NO	2018
F06_M10a_10	F06_M10a		F06	Offspring	NO	2018
F06_M10a_11	F06_M10a		F06	Offspring	NO	2018
F06_M11a_01	F06_M11a		F06	Offspring	NO	2018
F06_M11a_02	F06_M11a		F06	Offspring	NO	2018
F06_M11a_03	F06_M11a		F06	Offspring	NO	2018
F06_M11a_04	F06_M11a		F06	Offspring	NO	2018
F06_M11a_05	F06_M11a		F06	Offspring	NO	2018
F06_M11a_06	F06_M11a		F06	Offspring	NO	2018
F06_M11a_07	F06_M11a		F06	Offspring	NO	2018
F06_M11a_08	F06_M11a		F06	Offspring	NO	2018
F06_M11a_09	F06_M11a		F06	Offspring	NO	2018
F06_M11a_10	F06_M11a		F06	Offspring	NO	2018
F06_M11a_11	F06_M11a		F06	Offspring	NO	2018
F06_M13_01	F06_M13		F06	Offspring	NO	2018
F06_M13_02	F06_M13		F06	Offspring	NO	2018
F06_M13_03	F06_M13		F06	Offspring	NO	2018
F06_M13_04	F06_M13		F06	Offspring	NO	2018
F06_M13_05	F06_M13		F06	Offspring	NO	2018
F06_M13_06	F06_M13		F06	Offspring	NO	2018
F06_M13_07	F06_M13		F06	Offspring	NO	2018
F06_M13_08	F06_M13		F06	Offspring	NO	2018
F06_M13_09	F06_M13		F06	Offspring	NO	2018
F06_M13_10	F06_M13		F06	Offspring	NO	2018
F06_M13_11	F06_M13		F06	Offspring	NO	2018
F06_M16_01	F06_M16		F06	Offspring	NO	2018
F06_M16_02	F06_M16		F06	Offspring	NO	2018
F06_M16_03	F06_M16		F06	Offspring	NO	2018
F06_M16_04	F06_M16		F06	Offspring	NO	2018
F06_M16_05	F06_M16		F06	Offspring	NO	2018
F06_M16_06	F06_M16		F06	Offspring	NO	2018
F06_M16_07	F06_M16		F06	Offspring	NO	2018
F06_M16_08	F06_M16		F06	Offspring	NO	2018
F06_M16_09	F06_M16		F06	Offspring	NO	2018
F06_M16_10	F06_M16		F06	Offspring	NO	2018
F06_M16_11	F06_M16		F06	Offspring	NO	2018
F06_M17_01	F06_M17		F06	Offspring	NO	2018
F06_M17_02	F06_M17		F06	Offspring	NO	2018
F06_M17_03	F06_M17		F06	Offspring	NO	2018
F06_M17_04	F06_M17		F06	Offspring	NO	2018
F06_M17_05	F06_M17		F06	Offspring	NO	2018
F06_M17_06	F06_M17		F06	Offspring	NO	2018
F06_M17_07	F06_M17		F06	Offspring	NO	2018
F06_M17_08	F06_M17		F06	Offspring	NO	2018
F06_M22a_01	F06_M22a		F06	Offspring	NO	2018
F06_M22a_02	F06_M22a		F06	Offspring	NO	2018
F06_M22a_03	F06_M22a		F06	Offspring	NO	2018
F06_M22a_04	F06_M22a		F06	Offspring	NO	2018
F06_M22a_05	F06_M22a		F06	Offspring	NO	2018
F06_M22a_06	F06_M22a		F06	Offspring	NO	2018
F06_M22a_07	F06_M22a		F06	Offspring	NO	2018
F06_M22a_08	F06_M22a		F06	Offspring	NO	2018
F06_M23_01	F06_M23		F06	Offspring	NO	2018
F06_M23_02	F06_M23		F06	Offspring	NO	2018
F06_M23_03	F06_M23		F06	Offspring	NO	2018
F06_M23_04	F06_M23		F06	Offspring	NO	2018
F06_M23_05	F06_M23		F06	Offspring	NO	2018
F06_M23_06	F06_M23		F06	Offspring	NO	2018
F06_M23_07	F06_M23		F06	Offspring	NO	2018
F06_M24_01	F06_M24		F06	Offspring	NO	2018
F06_M24_02	F06_M24		F06	Offspring	NO	2018
F06_M24_03	F06_M24		F06	Offspring	NO	2018
F06_M24_04	F06_M24		F06	Offspring	NO	2018
F06_M24_05	F06_M24		F06	Offspring	NO	2018
F06_M24_06	F06_M24		F06	Offspring	NO	2018
F06_M24_07	F06_M24		F06	Offspring	NO	2018
F06_M24_08	F06_M24		F06	Offspring	NO	2018
F06_M24_09	F06_M24		F06	Offspring	NO	2018
F06_M24_10	F06_M24		F06	Offspring	NO	2018
F06_M25_01	F06_M25		F06	Offspring	NO	2018
F06_M25_02	F06_M25		F06	Offspring	NO	2018
F06_M25_03	F06_M25		F06	Offspring	NO	2018
F06_M25_04	F06_M25		F06	Offspring	NO	2018
F06_M25_05	F06_M25		F06	Offspring	NO	2018
F06_M25_06	F06_M25		F06	Offspring	NO	2018
F06_M25_07	F06_M25		F06	Offspring	NO	2018
F06_M25_08	F06_M25		F06	Offspring	NO	2018
F06_M25_09	F06_M25		F06	Offspring	NO	2018
F06_M25_10	F06_M25		F06	Offspring	NO	2018
F06_M25_11	F06_M25		F06	Offspring	NO	2018
F07_M01_01	F07_M01		F07	Offspring	NO	2018
F07_M01_02	F07_M01		F07	Offspring	NO	2018
F07_M01_03	F07_M01		F07	Offspring	NO	2018
F07_M01_04	F07_M01		F07	Offspring	NO	2018
F07_M01_05	F07_M01		F07	Offspring	NO	2018
F07_M01_06	F07_M01		F07	Offspring	NO	2018
F07_M01_07	F07_M01		F07	Offspring	NO	2018
F07_M01_08	F07_M01		F07	Offspring	NO	2018
F07_M01_09	F07_M01		F07	Offspring	NO	2018
F07_M01_10	F07_M01		F07	Offspring	NO	2018
F07_M07_01	F07_M07		F07	Offspring	NO	2018
F07_M07_02	F07_M07		F07	Offspring	NO	2018
F07_M07_03	F07_M07		F07	Offspring	NO	2018
F07_M07_04	F07_M07		F07	Offspring	NO	2018
F07_M07_05	F07_M07		F07	Offspring	NO	2018
F07_M07_06	F07_M07		F07	Offspring	NO	2018
F07_M07_07	F07_M07		F07	Offspring	NO	2018
F07_M07_08	F07_M07		F07	Offspring	NO	2018
F07_M07_09	F07_M07		F07	Offspring	NO	2018
F07_M07_10	F07_M07		F07	Offspring	NO	2018
F07_M10_01	F07_M10		F07	Offspring	NO	2018
F07_M10_02	F07_M10		F07	Offspring	NO	2018
F07_M10_03	F07_M10		F07	Offspring	NO	2018
F07_M10_04	F07_M10		F07	Offspring	NO	2018
F07_M10_05	F07_M10		F07	Offspring	NO	2018
F07_M10_06	F07_M10		F07	Offspring	NO	2018
F07_M10_07	F07_M10		F07	Offspring	NO	2018
F07_M10_08	F07_M10		F07	Offspring	NO	2018
F07_M10_09	F07_M10		F07	Offspring	NO	2018
F07_M10_10	F07_M10		F07	Offspring	NO	2018
F07_M11_01	F07_M11		F07	Offspring	NO	2018
F07_M11_02	F07_M11		F07	Offspring	NO	2018
F07_M11_03	F07_M11		F07	Offspring	NO	2018
F07_M11_04	F07_M11		F07	Offspring	NO	2018
F07_M11_05	F07_M11		F07	Offspring	NO	2018
F07_M11_06	F07_M11		F07	Offspring	NO	2018
F07_M11_07	F07_M11		F07	Offspring	NO	2018
F07_M11_08	F07_M11		F07	Offspring	NO	2018
F07_M11_09	F07_M11		F07	Offspring	NO	2018
F07_M11_10	F07_M11		F07	Offspring	NO	2018
F07_M13_01	F07_M13		F07	Offspring	NO	2018
F07_M13_02	F07_M13		F07	Offspring	NO	2018
F07_M13_03	F07_M13		F07	Offspring	NO	2018
F07_M13_04	F07_M13		F07	Offspring	NO	2018
F07_M13_05	F07_M13		F07	Offspring	NO	2018
F07_M13_06	F07_M13		F07	Offspring	NO	2018
F07_M13_07	F07_M13		F07	Offspring	NO	2018
F07_M13_08	F07_M13		F07	Offspring	NO	2018
F07_M13_09	F07_M13		F07	Offspring	NO	2018
F07_M13_10	F07_M13		F07	Offspring	NO	2018
F07_M15_01	F07_M15		F07	Offspring	NO	2018
F07_M15_02	F07_M15		F07	Offspring	NO	2018
F07_M15_03	F07_M15		F07	Offspring	NO	2018
F07_M15_04	F07_M15		F07	Offspring	NO	2018
F07_M15_05	F07_M15		F07	Offspring	NO	2018
F07_M15_06	F07_M15		F07	Offspring	NO	2018
F07_M15_07	F07_M15		F07	Offspring	NO	2018
F07_M15_08	F07_M15		F07	Offspring	NO	2018
F07_M15_09	F07_M15		F07	Offspring	NO	2018
F07_M15_10	F07_M15		F07	Offspring	NO	2018
F07_M17a_01	F07_M17a		F07	Offspring	NO	2018
F07_M17a_02	F07_M17a		F07	Offspring	NO	2018
F07_M17a_03	F07_M17a		F07	Offspring	NO	2018
F07_M17a_04	F07_M17a		F07	Offspring	NO	2018
F07_M17a_05	F07_M17a		F07	Offspring	NO	2018
F07_M17a_06	F07_M17a		F07	Offspring	NO	2018
F07_M17a_07	F07_M17a		F07	Offspring	NO	2018
F07_M17a_08	F07_M17a		F07	Offspring	NO	2018
F07_M17a_09	F07_M17a		F07	Offspring	NO	2018
F07_M17a_10	F07_M17a		F07	Offspring	NO	2018
F07_M18_01	F07_M18		F07	Offspring	NO	2018
F07_M18_02	F07_M18		F07	Offspring	NO	2018
F07_M18_03	F07_M18		F07	Offspring	NO	2018
F07_M18_04	F07_M18		F07	Offspring	NO	2018
F07_M18_05	F07_M18		F07	Offspring	NO	2018
F07_M18_06	F07_M18		F07	Offspring	NO	2018
F07_M18_07	F07_M18		F07	Offspring	NO	2018
F07_M18_08	F07_M18		F07	Offspring	NO	2018
F07_M18_09	F07_M18		F07	Offspring	NO	2018
F07_M18_10	F07_M18		F07	Offspring	NO	2018
F07_M20_01	F07_M20		F07	Offspring	NO	2018
F07_M20_02	F07_M20		F07	Offspring	NO	2018
F07_M20_03	F07_M20		F07	Offspring	NO	2018
F07_M20_04	F07_M20		F07	Offspring	NO	2018
F07_M20_05	F07_M20		F07	Offspring	NO	2018
F07_M20_06	F07_M20		F07	Offspring	NO	2018
F07_M20_07	F07_M20		F07	Offspring	NO	2018
F07_M20_08	F07_M20		F07	Offspring	NO	2018
F07_M20_09	F07_M20		F07	Offspring	NO	2018
F07_M20_10	F07_M20		F07	Offspring	NO	2018
F07_M21_01	F07_M21		F07	Offspring	NO	2018
F07_M21_02	F07_M21		F07	Offspring	NO	2018
F07_M21_03	F07_M21		F07	Offspring	NO	2018
F07_M21_04	F07_M21		F07	Offspring	NO	2018
F07_M21_05	F07_M21		F07	Offspring	NO	2018
F07_M21_06	F07_M21		F07	Offspring	NO	2018
F07_M21_07	F07_M21		F07	Offspring	NO	2018
F07_M21_08	F07_M21		F07	Offspring	NO	2018
F07_M21_10	F07_M21		F07	Offspring	NO	2018
F07_M21_11	F07_M21		F07	Offspring	NO	2018
F08_M02_01	F08_M02		F08	Offspring	NO	2018
F08_M02_02	F08_M02		F08	Offspring	NO	2018
F08_M02_03	F08_M02		F08	Offspring	NO	2018
F08_M02_04	F08_M02		F08	Offspring	NO	2018
F08_M02_05	F08_M02		F08	Offspring	NO	2018
F08_M02_06	F08_M02		F08	Offspring	NO	2018
F08_M02_07	F08_M02		F08	Offspring	NO	2018
F08_M02_08	F08_M02		F08	Offspring	NO	2018
F08_M02_09	F08_M02		F08	Offspring	NO	2018
F08_M02_10	F08_M02		F08	Offspring	NO	2018
F08_M02_11	F08_M02		F08	Offspring	NO	2018
F08_M04_01	F08_M04		F08	Offspring	NO	2018
F08_M04_02	F08_M04		F08	Offspring	NO	2018
F08_M04_03	F08_M04		F08	Offspring	NO	2018
F08_M04_04	F08_M04		F08	Offspring	NO	2018
F08_M04_05	F08_M04		F08	Offspring	NO	2018
F08_M04_06	F08_M04		F08	Offspring	NO	2018
F08_M04_07	F08_M04		F08	Offspring	NO	2018
F08_M04_08	F08_M04		F08	Offspring	NO	2018
F08_M04_09	F08_M04		F08	Offspring	NO	2018
F08_M04_10	F08_M04		F08	Offspring	NO	2018
F08_M04_11	F08_M04		F08	Offspring	NO	2018
F08_M05_01	F08_M05		F08	Offspring	NO	2018
F08_M05_02	F08_M05		F08	Offspring	NO	2018
F08_M05_03	F08_M05		F08	Offspring	NO	2018
F08_M05_04	F08_M05		F08	Offspring	NO	2018
F08_M05_05	F08_M05		F08	Offspring	NO	2018
F08_M05_06	F08_M05		F08	Offspring	NO	2018
F08_M05_07	F08_M05		F08	Offspring	NO	2018
F08_M05_08	F08_M05		F08	Offspring	NO	2018
F08_M05_09	F08_M05		F08	Offspring	NO	2018
F08_M05_10	F08_M05		F08	Offspring	NO	2018
F08_M05_11	F08_M05		F08	Offspring	NO	2018
F08_M05_12	F08_M05		F08	Offspring	NO	2018
F08_M16_01	F08_M16		F08	Offspring	NO	2018
F08_M16_02	F08_M16		F08	Offspring	NO	2018
F08_M16_03	F08_M16		F08	Offspring	NO	2018
F08_M16_04	F08_M16		F08	Offspring	NO	2018
F08_M16_05	F08_M16		F08	Offspring	NO	2018
F08_M16_06	F08_M16		F08	Offspring	NO	2018
F08_M16_07	F08_M16		F08	Offspring	NO	2018
F08_M16_08	F08_M16		F08	Offspring	NO	2018
F08_M16_09	F08_M16		F08	Offspring	NO	2018
F08_M16_10	F08_M16		F08	Offspring	NO	2018
F08_M16_11	F08_M16		F08	Offspring	NO	2018
F08_M16_12	F08_M16		F08	Offspring	NO	2018
F08_M18_01	F08_M18		F08	Offspring	NO	2018
F08_M18_02	F08_M18		F08	Offspring	NO	2018
F08_M18_03	F08_M18		F08	Offspring	NO	2018
F08_M18_04	F08_M18		F08	Offspring	NO	2018
F08_M18_05	F08_M18		F08	Offspring	NO	2018
F08_M18_06	F08_M18		F08	Offspring	NO	2018
F08_M18_07	F08_M18		F08	Offspring	NO	2018
F08_M20_01	F08_M20		F08	Offspring	NO	2018
F08_M20_02	F08_M20		F08	Offspring	NO	2018
F08_M20_03	F08_M20		F08	Offspring	NO	2018
F08_M20_04	F08_M20		F08	Offspring	NO	2018
F08_M20_05	F08_M20		F08	Offspring	NO	2018
F08_M20_06	F08_M20		F08	Offspring	NO	2018
F08_M20_07	F08_M20		F08	Offspring	NO	2018
F08_M20_08	F08_M20		F08	Offspring	NO	2018
F08_M20_09	F08_M20		F08	Offspring	NO	2018
F08_M20_10	F08_M20		F08	Offspring	NO	2018
F08_M20_11	F08_M20		F08	Offspring	NO	2018
F08_M21a_01	F08_M21a		F08	Offspring	NO	2018
F08_M21a_02	F08_M21a		F08	Offspring	NO	2018
F08_M21a_03	F08_M21a		F08	Offspring	NO	2018
F08_M24_01	F08_M24		F08	Offspring	NO	2018
F08_M24_02	F08_M24		F08	Offspring	NO	2018
F08_M24_03	F08_M24		F08	Offspring	NO	2018
F08_M24_04	F08_M24		F08	Offspring	NO	2018
F08_M24_05	F08_M24		F08	Offspring	NO	2018
F08_M24_06	F08_M24		F08	Offspring	NO	2018
F08_M24_07	F08_M24		F08	Offspring	NO	2018
F08_M24_08	F08_M24		F08	Offspring	NO	2018
F08_M24_09	F08_M24		F08	Offspring	NO	2018
F08_M24_10	F08_M24		F08	Offspring	NO	2018
F08_M24_11	F08_M24		F08	Offspring	NO	2018
F08_M28_01	F08_M28		F08	Offspring	NO	2018
F08_M28_02	F08_M28		F08	Offspring	NO	2018
F08_M28_03	F08_M28		F08	Offspring	NO	2018
F08_M28_04	F08_M28		F08	Offspring	NO	2018
F08_M28_05	F08_M28		F08	Offspring	NO	2018
F08_M28_06	F08_M28		F08	Offspring	NO	2018
F08_M28_07	F08_M28		F08	Offspring	NO	2018
F08_M28_08	F08_M28		F08	Offspring	NO	2018
F08_M28_09	F08_M28		F08	Offspring	NO	2018
F08_M28_10	F08_M28		F08	Offspring	NO	2018
F08_M28_11	F08_M28		F08	Offspring	NO	2018
F08_M31_01	F08_M31		F08	Offspring	NO	2018
F08_M31_02	F08_M31		F08	Offspring	NO	2018
F08_M31_03	F08_M31		F08	Offspring	NO	2018
F08_M31_04	F08_M31		F08	Offspring	NO	2018
F08_M31_05	F08_M31		F08	Offspring	NO	2018
F08_M31_06	F08_M31		F08	Offspring	NO	2018
F08_M31_07	F08_M31		F08	Offspring	NO	2018
F08_M31_08	F08_M31		F08	Offspring	NO	2018
F08_M31_09	F08_M31		F08	Offspring	NO	2018
F08_M31_10	F08_M31		F08	Offspring	NO	2018
F08_M31_11	F08_M31		F08	Offspring	NO	2018
F10_M02_01	F10_M02		F10	Offspring	NO	2018
F10_M02_02	F10_M02		F10	Offspring	NO	2018
F10_M02_03	F10_M02		F10	Offspring	NO	2018
F10_M02_04	F10_M02		F10	Offspring	NO	2018
F10_M02_05	F10_M02		F10	Offspring	NO	2018
F10_M02_06	F10_M02		F10	Offspring	NO	2018
F10_M02_07	F10_M02		F10	Offspring	NO	2018
F10_M02_08	F10_M02		F10	Offspring	NO	2018
F10_M02_09	F10_M02		F10	Offspring	NO	2018
F10_M02_10	F10_M02		F10	Offspring	NO	2018
F10_M02_11	F10_M02		F10	Offspring	NO	2018
F10_M02_12	F10_M02		F10	Offspring	NO	2018
F10_M02_13	F10_M02		F10	Offspring	NO	2018
F10_M04_01	F10_M04		F10	Offspring	NO	2018
F10_M04_02	F10_M04		F10	Offspring	NO	2018
F10_M04_03	F10_M04		F10	Offspring	NO	2018
F10_M04_04	F10_M04		F10	Offspring	NO	2018
F10_M04_05	F10_M04		F10	Offspring	NO	2018
F10_M04_06	F10_M04		F10	Offspring	NO	2018
F10_M04_07	F10_M04		F10	Offspring	NO	2018
F10_M07_01	F10_M07		F10	Offspring	NO	2018
F10_M07_02	F10_M07		F10	Offspring	NO	2018
F10_M07_03	F10_M07		F10	Offspring	NO	2018
F10_M07_04	F10_M07		F10	Offspring	NO	2018
F10_M07_05	F10_M07		F10	Offspring	NO	2018
F10_M07_06	F10_M07		F10	Offspring	NO	2018
F10_M07_07	F10_M07		F10	Offspring	NO	2018
F10_M07_08	F10_M07		F10	Offspring	NO	2018
F10_M07_09	F10_M07		F10	Offspring	NO	2018
F10_M07_10	F10_M07		F10	Offspring	NO	2018
F10_M07_11	F10_M07		F10	Offspring	NO	2018
F10_M07_12	F10_M07		F10	Offspring	NO	2018
F10_M07_13	F10_M07		F10	Offspring	NO	2018
F10_M08a_01	F10_M08a		F10	Offspring	NO	2018
F10_M08a_02	F10_M08a		F10	Offspring	NO	2018
F10_M08a_03	F10_M08a		F10	Offspring	NO	2018
F10_M08a_04	F10_M08a		F10	Offspring	NO	2018
F10_M08a_05	F10_M08a		F10	Offspring	NO	2018
F10_M08a_06	F10_M08a		F10	Offspring	NO	2018
F10_M08a_07	F10_M08a		F10	Offspring	NO	2018
F10_M08a_08	F10_M08a		F10	Offspring	NO	2018
F10_M09_01	F10_M09		F10	Offspring	NO	2018
F10_M09_02	F10_M09		F10	Offspring	NO	2018
F10_M09_03	F10_M09		F10	Offspring	NO	2018
F10_M09_04	F10_M09		F10	Offspring	NO	2018
F10_M09_05	F10_M09		F10	Offspring	NO	2018
F10_M09_06	F10_M09		F10	Offspring	NO	2018
F10_M09_07	F10_M09		F10	Offspring	NO	2018
F10_M09_08	F10_M09		F10	Offspring	NO	2018
F10_M09_09	F10_M09		F10	Offspring	NO	2018
F10_M09_10	F10_M09		F10	Offspring	NO	2018
F10_M09_11	F10_M09		F10	Offspring	NO	2018
F10_M09_12	F10_M09		F10	Offspring	NO	2018
F10_M09_13	F10_M09		F10	Offspring	NO	2018
F10_M09_14	F10_M09		F10	Offspring	NO	2018
F10_M09_15	F10_M09		F10	Offspring	NO	2018
F10_M10_01	F10_M10		F10	Offspring	NO	2018
F10_M10_02	F10_M10		F10	Offspring	NO	2018
F10_M10_03	F10_M10		F10	Offspring	NO	2018
F10_M10_04	F10_M10		F10	Offspring	NO	2018
F10_M10_05	F10_M10		F10	Offspring	NO	2018
F10_M10_06	F10_M10		F10	Offspring	NO	2018
F10_M10_07	F10_M10		F10	Offspring	NO	2018
F10_M21_01	F10_M21		F10	Offspring	NO	2018
F10_M21_02	F10_M21		F10	Offspring	NO	2018
F10_M21_03	F10_M21		F10	Offspring	NO	2018
F10_M21_04	F10_M21		F10	Offspring	NO	2018
F10_M21_05	F10_M21		F10	Offspring	NO	2018
F10_M21_06	F10_M21		F10	Offspring	NO	2018
F10_M21_07	F10_M21		F10	Offspring	NO	2018
F10_M21_08	F10_M21		F10	Offspring	NO	2018
F10_M21_09	F10_M21		F10	Offspring	NO	2018
F10_M22_01	F10_M22		F10	Offspring	NO	2018
F10_M22_02	F10_M22		F10	Offspring	NO	2018
F10_M22_03	F10_M22		F10	Offspring	NO	2018
F10_M25_01	F10_M25		F10	Offspring	NO	2018
F10_M25_02	F10_M25		F10	Offspring	NO	2018
F10_M25_03	F10_M25		F10	Offspring	NO	2018
F10_M25_04	F10_M25		F10	Offspring	NO	2018
F10_M25_05	F10_M25		F10	Offspring	NO	2018
F10_M25_06	F10_M25		F10	Offspring	NO	2018
F10_M25_07	F10_M25		F10	Offspring	NO	2018
F10_M25_08	F10_M25		F10	Offspring	NO	2018
F10_M25_09	F10_M25		F10	Offspring	NO	2018
F10_M25_10	F10_M25		F10	Offspring	NO	2018
F10_M25_11	F10_M25		F10	Offspring	NO	2018
F10_M25_12	F10_M25		F10	Offspring	NO	2018
F10_M25_13	F10_M25		F10	Offspring	NO	2018
F10_M25_14	F10_M25		F10	Offspring	NO	2018
F10_M25_15	F10_M25		F10	Offspring	NO	2018
F10_M26_01	F10_M26		F10	Offspring	NO	2018
F10_M26_02	F10_M26		F10	Offspring	NO	2018
F10_M26_03	F10_M26		F10	Offspring	NO	2018
F10_M26_04	F10_M26		F10	Offspring	NO	2018
F10_M26_05	F10_M26		F10	Offspring	NO	2018
F10_M26_06	F10_M26		F10	Offspring	NO	2018
F10_M26_07	F10_M26		F10	Offspring	NO	2018
F10_M26_08	F10_M26		F10	Offspring	NO	2018
F10_M26_09	F10_M26		F10	Offspring	NO	2018
F10_M26_10	F10_M26		F10	Offspring	NO	2018
F45_M05b_01	F45_M05b		F45	Offspring	NO	2018
F45_M05c_01	F45_M05c		F45	Offspring	NO	2018
F45_M05c_02	F45_M05c		F45	Offspring	NO	2018
F45_M05c_03	F45_M05c		F45	Offspring	NO	2018
F45_M05c_04	F45_M05c		F45	Offspring	NO	2018
F45_M18_01	F45_M18		F45	Offspring	NO	2018
F45_M18_02	F45_M18		F45	Offspring	NO	2018
F45_M21_01	F45_M21		F45	Offspring	NO	2018
F45_M21_02	F45_M21		F45	Offspring	NO	2018
F45_M21_03	F45_M21		F45	Offspring	NO	2018
F45_M21_04	F45_M21		F45	Offspring	NO	2018
F45_M21_05	F45_M21		F45	Offspring	NO	2018
F45_M21_06	F45_M21		F45	Offspring	NO	2018
F45_M21_07	F45_M21		F45	Offspring	NO	2018
F45_M21_08	F45_M21		F45	Offspring	NO	2018
F45_M21_09	F45_M21		F45	Offspring	NO	2018
F45_M21_10	F45_M21		F45	Offspring	NO	2018
F45_M21_11	F45_M21		F45	Offspring	NO	2018
F45_M21_12	F45_M21		F45	Offspring	NO	2018
F45_M21_13	F45_M21		F45	Offspring	NO	2018
F45_M21_14	F45_M21		F45	Offspring	NO	2018
F45_M21_15	F45_M21		F45	Offspring	NO	2018
F45_M22_01	F45_M22		F45	Offspring	NO	2018
F48_M11a_01	F48_M11a		F48	Offspring	NO	2018
F48_M11a_02	F48_M11a		F48	Offspring	NO	2018
F48_M11a_03	F48_M11a		F48	Offspring	NO	2018
F48_M22_01	F48_M22		F48	Offspring	NO	2018
F48_M22_02	F48_M22		F48	Offspring	NO	2018
F48_M22_03	F48_M22		F48	Offspring	NO	2018
F48_M22_04	F48_M22		F48	Offspring	NO	2018
F48_M22_05	F48_M22		F48	Offspring	NO	2018
F48_M22_06	F48_M22		F48	Offspring	NO	2018
F48_M22_07	F48_M22		F48	Offspring	NO	2018
F48_M23_01	F48_M23		F48	Offspring	NO	2018
F48_M23_02	F48_M23		F48	Offspring	NO	2018
F48_M23_03	F48_M23		F48	Offspring	NO	2018
F48_M23_04	F48_M23		F48	Offspring	NO	2018
F48_M23_05	F48_M23		F48	Offspring	NO	2018
F48_M23_06	F48_M23		F48	Offspring	NO	2018
F48_M23_07	F48_M23		F48	Offspring	NO	2018
F48_M23_08	F48_M23		F48	Offspring	NO	2018
F48_M24_01	F48_M24		F48	Offspring	NO	2018
F48_M24_02	F48_M24		F48	Offspring	NO	2018
F48_M24_03	F48_M24		F48	Offspring	NO	2018
F48_M24_04	F48_M24		F48	Offspring	NO	2018
F48_M24_05	F48_M24		F48	Offspring	NO	2018
F48_M24_06	F48_M24		F48	Offspring	NO	2018
F48_M25_01	F48_M25		F48	Offspring	NO	2018
F48_M25_02	F48_M25		F48	Offspring	NO	2018
F48_M25_03	F48_M25		F48	Offspring	NO	2018
F48_M25_04	F48_M25		F48	Offspring	NO	2018
F48_M25_05	F48_M25		F48	Offspring	NO	2018
F48_M25_06	F48_M25		F48	Offspring	NO	2018
F48_M25_07	F48_M25		F48	Offspring	NO	2018
F48_M25_08	F48_M25		F48	Offspring	NO	2018
F48_M25_09	F48_M25		F48	Offspring	NO	2018
F48_M25_10	F48_M25		F48	Offspring	NO	2018
F48_M26_01	F48_M26		F48	Offspring	NO	2018
F48_M26_02	F48_M26		F48	Offspring	NO	2018
F48_M26_03	F48_M26		F48	Offspring	NO	2018
F48_M26_04	F48_M26		F48	Offspring	NO	2018
F48_M26_05	F48_M26		F48	Offspring	NO	2018
F48_M26_06	F48_M26		F48	Offspring	NO	2018
F48_M26_07	F48_M26		F48	Offspring	NO	2018
F48_M26_08	F48_M26		F48	Offspring	NO	2018
F48_M26_09	F48_M26		F48	Offspring	NO	2018
F48_M26_10	F48_M26		F48	Offspring	NO	2018
F48_M26_11	F48_M26		F48	Offspring	NO	2018
F48_M26_12	F48_M26		F48	Offspring	NO	2018
F48_M30_01	F48_M30		F48	Offspring	NO	2018
F48_M30_02	F48_M30		F48	Offspring	NO	2018
F48_M30_03	F48_M30		F48	Offspring	NO	2018
F48_M30_04	F48_M30		F48	Offspring	NO	2018
F48_M30_05	F48_M30		F48	Offspring	NO	2018
F48_M30_06	F48_M30		F48	Offspring	NO	2018
F48_M30_07	F48_M30		F48	Offspring	NO	2018
F48_M30_08	F48_M30		F48	Offspring	NO	2018
F48_M30_09	F48_M30		F48	Offspring	NO	2018
F48_M30_10	F48_M30		F48	Offspring	NO	2018
F48_M30_11	F48_M30		F48	Offspring	NO	2018
F48_M30_12	F48_M30		F48	Offspring	NO	2018
F48_M31JTF_01	F48_M31JTF		F48	Offspring	NO	2018
F48_M31JTF_02	F48_M31JTF		F48	Offspring	NO	2018
F48_M31JTF_03	F48_M31JTF		F48	Offspring	NO	2018
F48_M31JTF_04	F48_M31JTF		F48	Offspring	NO	2018
F48_M31JTF_05	F48_M31JTF		F48	Offspring	NO	2018
F48_M31JTF_06	F48_M31JTF		F48	Offspring	NO	2018
F48_M31JTF_07	F48_M31JTF		F48	Offspring	NO	2018
F48_M31JTF_08	F48_M31JTF		F48	Offspring	NO	2018
F48_M31JTF_09	F48_M31JTF		F48	Offspring	NO	2018
F48_M31JTF_10	F48_M31JTF		F48	Offspring	NO	2018
F48_M31JTF_11	F48_M31JTF		F48	Offspring	NO	2018
F48_M31JTF_12	F48_M31JTF		F48	Offspring	NO	2018
F48_M31JTF_13	F48_M31JTF		F48	Offspring	NO	2018
F48_M31TN_01	F48_M31TN		F48	Offspring	NO	2018
F48_M31TN_02	F48_M31TN		F48	Offspring	NO	2018
F48_M31TN_03	F48_M31TN		F48	Offspring	NO	2018
F48_M31TN_04	F48_M31TN		F48	Offspring	NO	2018
F48_M31TN_05	F48_M31TN		F48	Offspring	NO	2018
F48_M31TN_06	F48_M31TN		F48	Offspring	NO	2018
F48_M31TN_07	F48_M31TN		F48	Offspring	NO	2018
F48_M31TN_08	F48_M31TN		F48	Offspring	NO	2018
F48_M31TN_09	F48_M31TN		F48	Offspring	NO	2018
F48_M31TN_10	F48_M31TN		F48	Offspring	NO	2018
F48_M31TN_11	F48_M31TN		F48	Offspring	NO	2018
F48_M31TN_12	F48_M31TN		F48	Offspring	NO	2018
F48_M31TN_13	F48_M31TN		F48	Offspring	NO	2018
F48_M34_01	F48_M34		F48	Offspring	NO	2018
F48_M34_02	F48_M34		F48	Offspring	NO	2018
F48_M34_03	F48_M34		F48	Offspring	NO	2018
F48_M34_04	F48_M34		F48	Offspring	NO	2018
F48_M34_05	F48_M34		F48	Offspring	NO	2018
F48_M36_01	F48_M36		F48	Offspring	NO	2018
F48_M36_02	F48_M36		F48	Offspring	NO	2018
F48_M36_03	F48_M36		F48	Offspring	NO	2018
F48_M36_04	F48_M36		F48	Offspring	NO	2018
F48_M36_05	F48_M36		F48	Offspring	NO	2018
F48_M36_06	F48_M36		F48	Offspring	NO	2018
F48_M36_07	F48_M36		F48	Offspring	NO	2018
F48_M36_08	F48_M36		F48	Offspring	NO	2018
F48_M36_09	F48_M36		F48	Offspring	NO	2018
F48_M36_10	F48_M36		F48	Offspring	NO	2018
F48_M36_11	F48_M36		F48	Offspring	NO	2018
F48_M36_12	F48_M36		F48	Offspring	NO	2018
F51_2019_01a_01	F51_2019_01a		F51	Offspring	NO	2019
F51_2019_01a_02	F51_2019_01a		F51	Offspring	NO	2019
F51_2019_01a_03	F51_2019_01a		F51	Offspring	NO	2019
F51_2019_01a_04	F51_2019_01a		F51	Offspring	NO	2019
F51_2019_01a_05	F51_2019_01a		F51	Offspring	NO	2019
F51_2019_01a_06	F51_2019_01a		F51	Offspring	NO	2019
F51_2019_01a_07	F51_2019_01a		F51	Offspring	NO	2019
F51_2019_01a_08	F51_2019_01a		F51	Offspring	NO	2019
F51_2019_01a_09	F51_2019_01a		F51	Offspring	NO	2019
F51_2019_01a_10	F51_2019_01a		F51	Offspring	NO	2019
F51_2019_01a_11	F51_2019_01a		F51	Offspring	NO	2019
F51_2019_01a_12	F51_2019_01a		F51	Offspring	NO	2019
F51_2019_01a_13	F51_2019_01a		F51	Offspring	NO	2019
F51_2019_01a_14	F51_2019_01a		F51	Offspring	NO	2019
F51_2019_01a_15	F51_2019_01a		F51	Offspring	NO	2019
F51_2019_01a_16	F51_2019_01a		F51	Offspring	NO	2019
F51_2019_01a_17	F51_2019_01a		F51	Offspring	NO	2019
F51_2019_01a_18	F51_2019_01a		F51	Offspring	NO	2019
F51_2019_01a_19	F51_2019_01a		F51	Offspring	NO	2019
F51_2019_01a_20	F51_2019_01a		F51	Offspring	NO	2019
F51_2019_01a_21	F51_2019_01a		F51	Offspring	NO	2019
F51_2019_01a_22	F51_2019_01a		F51	Offspring	NO	2019
F51_2019_01a_23	F51_2019_01a		F51	Offspring	NO	2019
F51_2019_01a_24	F51_2019_01a		F51	Offspring	NO	2019
F51_2019_01a_25	F51_2019_01a		F51	Offspring	NO	2019
F51_2019_01a_26	F51_2019_01a		F51	Offspring	NO	2019
F51_2019_01a_27	F51_2019_01a		F51	Offspring	NO	2019
F51_2019_01a_28	F51_2019_01a		F51	Offspring	NO	2019
F51_2019_01b_01	F51_2019_01b		F51	Offspring	NO	2019
F51_2019_01b_02	F51_2019_01b		F51	Offspring	NO	2019
F51_2019_01b_03	F51_2019_01b		F51	Offspring	NO	2019
F51_2019_01b_04	F51_2019_01b		F51	Offspring	NO	2019
F51_2019_01b_05	F51_2019_01b		F51	Offspring	NO	2019
F51_2019_01b_06	F51_2019_01b		F51	Offspring	NO	2019
F51_2019_01b_07	F51_2019_01b		F51	Offspring	NO	2019
F51_2019_01b_08	F51_2019_01b		F51	Offspring	NO	2019
F51_2019_01b_09	F51_2019_01b		F51	Offspring	NO	2019
F51_2019_01b_10	F51_2019_01b		F51	Offspring	NO	2019
F51_2019_01b_11	F51_2019_01b		F51	Offspring	NO	2019
F51_2019_01b_12	F51_2019_01b		F51	Offspring	NO	2019
F51_2019_01b_13	F51_2019_01b		F51	Offspring	NO	2019
F51_2019_01b_14	F51_2019_01b		F51	Offspring	NO	2019
F51_2019_01b_15	F51_2019_01b		F51	Offspring	NO	2019
F51_2019_02_01	F51_2019_02		F51	Offspring	NO	2019
F51_2019_02_02	F51_2019_02		F51	Offspring	NO	2019
F51_2019_03_01	F51_2019_03		F51	Offspring	NO	2019
F51_2019_03_02	F51_2019_03		F51	Offspring	NO	2019
F51_2019_03_03	F51_2019_03		F51	Offspring	NO	2019
F51_2019_07_01	F51_2019_07		F51	Offspring	NO	2019
F51_2019_07_02	F51_2019_07		F51	Offspring	NO	2019
F51_2019_07_03	F51_2019_07		F51	Offspring	NO	2019
F51_2019_07_04	F51_2019_07		F51	Offspring	NO	2019
F51_2019_07_05	F51_2019_07		F51	Offspring	NO	2019
F51_2019_13_01	F51_2019_13		F51	Offspring	NO	2019
F51_2019_13_02	F51_2019_13		F51	Offspring	NO	2019
F51_2019_13_03	F51_2019_13		F51	Offspring	NO	2019
F51_2019_13_04	F51_2019_13		F51	Offspring	NO	2019
F51_2019_13_05	F51_2019_13		F51	Offspring	NO	2019
F51_2019_14_01	F51_2019_14		F51	Offspring	NO	2019
F51_2019_14_02	F51_2019_14		F51	Offspring	NO	2019
F51_2019_14_03	F51_2019_14		F51	Offspring	NO	2019
F51_M08_01	F51_M08		F51	Offspring	NO	2018
F51_M08_02	F51_M08		F51	Offspring	NO	2018
F51_M08_03	F51_M08		F51	Offspring	NO	2018
F51_M08_04	F51_M08		F51	Offspring	NO	2018
F51_M08_05	F51_M08		F51	Offspring	NO	2018
F51_M08_06	F51_M08		F51	Offspring	NO	2018
F51_M08_07	F51_M08		F51	Offspring	NO	2018
F51_M08_08	F51_M08		F51	Offspring	NO	2018
F51_M08_09	F51_M08		F51	Offspring	NO	2018
F51_M08_10	F51_M08		F51	Offspring	NO	2018
F51_M08_11	F51_M08		F51	Offspring	NO	2018
F51_M08_12	F51_M08		F51	Offspring	NO	2018
F51_M08_13	F51_M08		F51	Offspring	NO	2018
F51_M08_14	F51_M08		F51	Offspring	NO	2018
F51_M08_15	F51_M08		F51	Offspring	NO	2018
F51_M08_16	F51_M08		F51	Offspring	NO	2018
F51_M08_17	F51_M08		F51	Offspring	NO	2018
F51_M08_18	F51_M08		F51	Offspring	NO	2018
F51_M08_19	F51_M08		F51	Offspring	NO	2018
F51_M08_20	F51_M08		F51	Offspring	NO	2018
F51_M08_21	F51_M08		F51	Offspring	NO	2018
F51_M08_22	F51_M08		F51	Offspring	NO	2018
F51_M08_23	F51_M08		F51	Offspring	NO	2018
F51_M08_24	F51_M08		F51	Offspring	NO	2018
F51_M08_25	F51_M08		F51	Offspring	NO	2018
F51_M08_26	F51_M08		F51	Offspring	NO	2018
F51_M08_27	F51_M08		F51	Offspring	NO	2018
F51_M08_28	F51_M08		F51	Offspring	NO	2018
F51_M08_29	F51_M08		F51	Offspring	NO	2018
F51_M08_30	F51_M08		F51	Offspring	NO	2018
F51_M08_31	F51_M08		F51	Offspring	NO	2018
F51_M08_32	F51_M08		F51	Offspring	NO	2018
F51_M08_33	F51_M08		F51	Offspring	NO	2018
F51_M08_34	F51_M08		F51	Offspring	NO	2018
F51_M08_35	F51_M08		F51	Offspring	NO	2018
F51_M08_36	F51_M08		F51	Offspring	NO	2018
F51_M08_37	F51_M08		F51	Offspring	NO	2018
F51_M08_38	F51_M08		F51	Offspring	NO	2018
F51_M08_39	F51_M08		F51	Offspring	NO	2018
F51_M08_40	F51_M08		F51	Offspring	NO	2018
F51_M08_41	F51_M08		F51	Offspring	NO	2018
F51_M08_42	F51_M08		F51	Offspring	NO	2018
F51_M08_43	F51_M08		F51	Offspring	NO	2018
F51_M08_44	F51_M08		F51	Offspring	NO	2018
F51_M09_01	F51_M09		F51	Offspring	NO	2018
F51_M09_02	F51_M09		F51	Offspring	NO	2018
F51_M09_03	F51_M09		F51	Offspring	NO	2018
F51_M09_04	F51_M09		F51	Offspring	NO	2018
F51_M09_05	F51_M09		F51	Offspring	NO	2018
F51_M09_06	F51_M09		F51	Offspring	NO	2018
F51_M09_07	F51_M09		F51	Offspring	NO	2018
F51_M09_08	F51_M09		F51	Offspring	NO	2018
F51_M09_09	F51_M09		F51	Offspring	NO	2018
F51_M09_10	F51_M09		F51	Offspring	NO	2018
F51_M09_11	F51_M09		F51	Offspring	NO	2018
F51_M09_12	F51_M09		F51	Offspring	NO	2018
F51_M09_13	F51_M09		F51	Offspring	NO	2018
F51_M09_14	F51_M09		F51	Offspring	NO	2018
F51_M09_15	F51_M09		F51	Offspring	NO	2018
F51_M09_16	F51_M09		F51	Offspring	NO	2018
F51_M10_01	F51_M10		F51	Offspring	NO	2018
F51_M10_02	F51_M10		F51	Offspring	NO	2018
F51_M10_03	F51_M10		F51	Offspring	NO	2018
F51_M10_04	F51_M10		F51	Offspring	NO	2018
F51_M10_05	F51_M10		F51	Offspring	NO	2018
F51_M10_06	F51_M10		F51	Offspring	NO	2018
F51_M10_07	F51_M10		F51	Offspring	NO	2018
F51_M10_08	F51_M10		F51	Offspring	NO	2018
F51_M10_09	F51_M10		F51	Offspring	NO	2018
F51_M10_10	F51_M10		F51	Offspring	NO	2018
F51_M10_11	F51_M10		F51	Offspring	NO	2018
F51_M10_12	F51_M10		F51	Offspring	NO	2018
F51_M10_13	F51_M10		F51	Offspring	NO	2018
F51_M12_01	F51_M12		F51	Offspring	NO	2018
F51_M12_02	F51_M12		F51	Offspring	NO	2018
F51_M12_03	F51_M12		F51	Offspring	NO	2018
F51_M12_04	F51_M12		F51	Offspring	NO	2018
F51_M12_05	F51_M12		F51	Offspring	NO	2018
F51_M12_06	F51_M12		F51	Offspring	NO	2018
F51_M19_01	F51_M19		F51	Offspring	NO	2018
F51_M19_02	F51_M19		F51	Offspring	NO	2018
F51_M19_03	F51_M19		F51	Offspring	NO	2018
F51_M19a_01	F51_M19a		F51	Offspring	NO	2018
F51_M19a_02	F51_M19a		F51	Offspring	NO	2018
F51_M19a_03	F51_M19a		F51	Offspring	NO	2018
F51_M19a_04	F51_M19a		F51	Offspring	NO	2018
F51_M19a_05	F51_M19a		F51	Offspring	NO	2018
F51_M19a_06	F51_M19a		F51	Offspring	NO	2018
F51_M19a_07	F51_M19a		F51	Offspring	NO	2018
F51_M19a_08	F51_M19a		F51	Offspring	NO	2018
F51_M21_01	F51_M21		F51	Offspring	NO	2018
F51_M21_02	F51_M21		F51	Offspring	NO	2018
F51_M21_03	F51_M21		F51	Offspring	NO	2018
F51_M21_04	F51_M21		F51	Offspring	NO	2018
F51_M21_05	F51_M21		F51	Offspring	NO	2018
F51_M21_06	F51_M21		F51	Offspring	NO	2018
Pol_0001		F01_P02	F01	Pollen_donor	NO	2018
Pol_0002		F01_P03	F01	Pollen_donor	NO	2018
Pol_0003		F01_P04	F01	Pollen_donor	NO	2018
Pol_0004		F01_P05	F01	Pollen_donor	NO	2018
Pol_0005		F01_P07	F01	Pollen_donor	NO	2018
Pol_0006		F01_P09	F01	Pollen_donor	NO	2018
Pol_0007		F01_P10	F01	Pollen_donor	NO	2018
Pol_0008		F01_P11	F01	Pollen_donor	NO	2018
Pol_0009		F01_P12	F01	Pollen_donor	NO	2018
Pol_0010		F01_P13	F01	Pollen_donor	NO	2018
Pol_0011		F01_P14	F01	Pollen_donor	NO	2018
Pol_0012		F01_P17	F01	Pollen_donor	NO	2018
Pol_0013		F01_P19	F01	Pollen_donor	NO	2018
Pol_0014		F01_P20	F01	Pollen_donor	NO	2018
Pol_0015		F01_P21	F01	Pollen_donor	NO	2018
Pol_0016		F01_P22	F01	Pollen_donor	YES	2018
Pol_0017		F01_P24	F01	Pollen_donor	NO	2018
Pol_0018		F01_P25	F01	Pollen_donor	NO	2018
Pol_0019		F01_P26	F01	Pollen_donor	NO	2018
Pol_0020		F01_P27	F01	Pollen_donor	NO	2018
Pol_0021		F01_P28	F01	Pollen_donor	NO	2018
Pol_0022		F01_P29	F01	Pollen_donor	NO	2018
Pol_0023		F01_P30	F01	Pollen_donor	NO	2018
Pol_0024		F01_P31	F01	Pollen_donor	NO	2018
Pol_0025		F01_P32	F01	Pollen_donor	NO	2018
Pol_0026		F01_P34	F01	Pollen_donor	NO	2018
Pol_0027		F01_P35	F01	Pollen_donor	NO	2018
Pol_0028		F01_P36	F01	Pollen_donor	NO	2018
Pol_0029		F01_P37	F01	Pollen_donor	NO	2018
Pol_0030		F01_P38	F01	Pollen_donor	NO	2018
Pol_0031		F01_P39	F01	Pollen_donor	NO	2018
Pol_0032		F01_P42	F01	Pollen_donor	NO	2018
Pol_0033		F01_P43	F01	Pollen_donor	NO	2018
Pol_0034		F01_P44	F01	Pollen_donor	NO	2018
Pol_0035		F01_P45	F01	Pollen_donor	NO	2018
Pol_0036		F01_P46	F01	Pollen_donor	NO	2018
Pol_0037		F01_P47	F01	Pollen_donor	NO	2018
Pol_0038		F01_P48	F01	Pollen_donor	NO	2018
Pol_0039		F01_P49	F01	Pollen_donor	NO	2018
Pol_0040		F01_P50	F01	Pollen_donor	NO	2018
Pol_0041		F01_P51	F01	Pollen_donor	NO	2018
Pol_0042		F01_P52	F01	Pollen_donor	NO	2018
Pol_0043		F01_P54	F01	Pollen_donor	NO	2018
Pol_0044		F01_P55	F01	Pollen_donor	NO	2018
Pol_0045		F01_P56	F01	Pollen_donor	NO	2018
Pol_0046		F01_P57	F01	Pollen_donor	NO	2018
Pol_0047		F01_P58	F01	Pollen_donor	NO	2018
Pol_0048		F01_P59	F01	Pollen_donor	NO	2018
Pol_0049		F01_P60	F01	Pollen_donor	NO	2018
Pol_0050		F01a_P01	F01	Pollen_donor	NO	2018
Pol_0051		F01a_P02	F01	Pollen_donor	NO	2018
Pol_0052		F01a_P03	F01	Pollen_donor	NO	2018
Pol_0053		F01a_P04	F01	Pollen_donor	NO	2018
Pol_0054		F01a_P05	F01	Pollen_donor	NO	2018
Pol_0055		F01a_P06	F01	Pollen_donor	NO	2018
Pol_0056		F01a_P07	F01	Pollen_donor	NO	2018
Pol_0057		F01a_P08	F01	Pollen_donor	NO	2018
Pol_0058		F01a_P09	F01	Pollen_donor	NO	2018
Pol_0059		F01a_P10	F01	Pollen_donor	NO	2018
Pol_0060		F01a_P11	F01	Pollen_donor	NO	2018
Pol_0061		F01a_P12	F01	Pollen_donor	NO	2018
Pol_0062		F01a_P14	F01	Pollen_donor	NO	2018
Pol_0063		F01a_P15	F01	Pollen_donor	NO	2018
Pol_0064		F01a_P16	F01	Pollen_donor	NO	2018
Pol_0065		F01a_P17	F01	Pollen_donor	NO	2018
Pol_0066		F01a_P18	F01	Pollen_donor	NO	2018
Pol_0067		F01a_P19	F01	Pollen_donor	NO	2018
Pol_0068		F01a_P20	F01	Pollen_donor	NO	2018
Pol_0069		F01a_P21	F01	Pollen_donor	NO	2018
Pol_0070		F01a_P23	F01	Pollen_donor	NO	2018
Pol_0071		F01a_P24	F01	Pollen_donor	NO	2018
Pol_0072		F01a_P25	F01	Pollen_donor	NO	2018
Pol_0073		F01a_P26	F01	Pollen_donor	NO	2018
Pol_0074		F01a_P27	F01	Pollen_donor	NO	2018
Pol_0075		F01a_P28	F01	Pollen_donor	NO	2018
Pol_0076		F01a_P29	F01	Pollen_donor	NO	2018
Pol_0077		F01a_P30	F01	Pollen_donor	YES	2018
Pol_0078		F01a_P31	F01	Pollen_donor	NO	2018
Pol_0079		F01a_P32	F01	Pollen_donor	NO	2018
Pol_0080		F01a_P33	F01	Pollen_donor	NO	2018
Pol_0081		F01a_P34	F01	Pollen_donor	NO	2018
Pol_0082		F01a_P35	F01	Pollen_donor	NO	2018
Pol_0083		F01a_P36	F01	Pollen_donor	NO	2018
Pol_0084		F01a_P37	F01	Pollen_donor	NO	2018
Pol_0085		F01a_P38	F01	Pollen_donor	NO	2018
Pol_0086		F01a_P39	F01	Pollen_donor	YES	2018
Pol_0087		F01a_P40	F01	Pollen_donor	NO	2018
Pol_0088		F01a_P41	F01	Pollen_donor	NO	2018
Pol_0089		F01a_P42	F01	Pollen_donor	NO	2018
Pol_0090		F01a_P43	F01	Pollen_donor	NO	2018
Pol_0091		F01a_P44	F01	Pollen_donor	NO	2018
Pol_0092		F01a_P45	F01	Pollen_donor	NO	2018
Pol_0093		F01a_P46	F01	Pollen_donor	NO	2018
Pol_0094		F01a_P48	F01	Pollen_donor	NO	2018
Pol_0095		F01a_P49	F01	Pollen_donor	NO	2018
Pol_0096		F01a_P50	F01	Pollen_donor	NO	2018
Pol_0097		F01a_P51	F01	Pollen_donor	NO	2018
Pol_0098		F01a_P52	F01	Pollen_donor	NO	2018
Pol_0099		F01a_P53	F01	Pollen_donor	YES	2018
Pol_0100		F01a_P54	F01	Pollen_donor	NO	2018
Pol_0101		F01a_P55	F01	Pollen_donor	NO	2018
Pol_0102		F01a_P56	F01	Pollen_donor	NO	2018
Pol_0103		F01a_P57	F01	Pollen_donor	NO	2018
Pol_0104		F01a_P58	F01	Pollen_donor	NO	2018
Pol_0105		F01a_P60	F01	Pollen_donor	NO	2018
Pol_0106		F01a_P61	F01	Pollen_donor	NO	2018
Pol_0107		F01b_P01	F01	Pollen_donor	NO	2018
Pol_0108		F01b_P02	F01	Pollen_donor	NO	2018
Pol_0109		F01b_P03a	F01	Pollen_donor	NO	2018
Pol_0110		F01b_P03b	F01	Pollen_donor	NO	2018
Pol_0111		F01b_P03c	F01	Pollen_donor	NO	2018
Pol_0112		F01b_P04	F01	Pollen_donor	NO	2018
Pol_0113		F01b_P05	F01	Pollen_donor	NO	2018
Pol_0114		F01b_P06	F01	Pollen_donor	NO	2018
Pol_0115		F01b_P07	F01	Pollen_donor	NO	2018
Pol_0116		F01b_P09a	F01	Pollen_donor	NO	2018
Pol_0117		F01b_P09b	F01	Pollen_donor	NO	2018
Pol_0118		F01b_P10	F01	Pollen_donor	YES	2018
Pol_0119		F01b_P12	F01	Pollen_donor	NO	2018
Pol_0120		F01b_P13a	F01	Pollen_donor	NO	2018
Pol_0121		F01b_P13b	F01	Pollen_donor	NO	2018
Pol_0122		F01b_P13c	F01	Pollen_donor	NO	2018
Pol_0123		F01b_P14	F01	Pollen_donor	NO	2018
Pol_0124		F01b_P15	F01	Pollen_donor	NO	2018
Pol_0125		F01b_P16	F01	Pollen_donor	NO	2018
Pol_0126		F01b_P17	F01	Pollen_donor	NO	2018
Pol_0127		F01b_P18	F01	Pollen_donor	NO	2018
Pol_0128		F01b_P19	F01	Pollen_donor	NO	2018
Pol_0129		F01b_P20	F01	Pollen_donor	NO	2018
Pol_0130		F01b_P22a	F01	Pollen_donor	NO	2018
Pol_0131		F01b_P22b	F01	Pollen_donor	NO	2018
Pol_0132		F01b_P22c	F01	Pollen_donor	NO	2018
Pol_0133		F01b_P23	F01	Pollen_donor	NO	2018
Pol_0134		F01b_P24	F01	Pollen_donor	NO	2018
Pol_0135		F01b_P25	F01	Pollen_donor	NO	2018
Pol_0136		F01b_P26	F01	Pollen_donor	NO	2018
Pol_0137		F01b_P28a	F01	Pollen_donor	NO	2018
Pol_0138		F01b_P28b	F01	Pollen_donor	NO	2018
Pol_0139		F01b_P30	F01	Pollen_donor	NO	2018
Pol_0140		F01b_P31	F01	Pollen_donor	NO	2018
Pol_0141		F01b_P32	F01	Pollen_donor	NO	2018
Pol_0142		F01b_P33	F01	Pollen_donor	NO	2018
Pol_0143		F01b_P34	F01	Pollen_donor	NO	2018
Pol_0144		F01b_P35	F01	Pollen_donor	NO	2018
Pol_0145		F01b_P36a	F01	Pollen_donor	NO	2018
Pol_0146		F01b_P36b	F01	Pollen_donor	NO	2018
Pol_0147		F01b_P37	F01	Pollen_donor	NO	2018
Pol_0148		F01b_P39	F01	Pollen_donor	NO	2018
Pol_0149		F01b_P40	F01	Pollen_donor	NO	2018
Pol_0150		F01b_P42	F01	Pollen_donor	NO	2018
Pol_0151		F01b_P46	F01	Pollen_donor	NO	2018
Pol_0152		F01b_P47	F01	Pollen_donor	NO	2018
Pol_0153		F01b_P48	F01	Pollen_donor	NO	2018
Pol_0154		F01b_P49	F01	Pollen_donor	NO	2018
Pol_0155		F01b_P50	F01	Pollen_donor	NO	2018
Pol_0156		F01b_P51	F01	Pollen_donor	NO	2018
Pol_0157		F01b_P52	F01	Pollen_donor	NO	2018
Pol_0158		F01b_P53b	F01	Pollen_donor	NO	2018
Pol_0159		F01b_P54	F01	Pollen_donor	NO	2018
Pol_0160		F01b_P55	F01	Pollen_donor	NO	2018
Pol_0161		F01b_P56	F01	Pollen_donor	NO	2018
Pol_0162		F01b_P57a	F01	Pollen_donor	NO	2018
Pol_0163		F01b_P57b	F01	Pollen_donor	NO	2018
Pol_0164		F01b_P58b	F01	Pollen_donor	NO	2018
Pol_0165		F01b_P58c	F01	Pollen_donor	NO	2018
Pol_0166		F01b_P60	F01	Pollen_donor	NO	2018
Pol_0167		F01b_P61	F01	Pollen_donor	NO	2018
Pol_0168		F01b_P62	F01	Pollen_donor	NO	2018
Pol_0169		F01b_P63a	F01	Pollen_donor	NO	2018
Pol_0170		F01b_P63b	F01	Pollen_donor	NO	2018
Pol_0171		F01b_P64	F01	Pollen_donor	NO	2018
Pol_0172		F01b_P65a	F01	Pollen_donor	NO	2018
Pol_0173		F01b_P65b	F01	Pollen_donor	NO	2018
Pol_0174		F04_P01	F04	Pollen_donor	NO	2018
Pol_0175		F04_P02	F04	Pollen_donor	NO	2018
Pol_0176		F04_P03	F04	Pollen_donor	NO	2018
Pol_0177		F04_P05	F04	Pollen_donor	YES	2018
Pol_0178		F04_P06	F04	Pollen_donor	NO	2018
Pol_0179		F04_P07	F04	Pollen_donor	NO	2018
Pol_0180		F04_P09	F04	Pollen_donor	NO	2018
Pol_0181		F04_P11	F04	Pollen_donor	NO	2018
Pol_0182		F04_P15	F04	Pollen_donor	NO	2018
Pol_0183		F04_P16	F04	Pollen_donor	NO	2018
Pol_0184		F04_P17	F04	Pollen_donor	NO	2018
Pol_0185		F04_P19	F04	Pollen_donor	NO	2018
Pol_0186		F04_P20	F04	Pollen_donor	NO	2018
Pol_0187		F04_P22	F04	Pollen_donor	NO	2018
Pol_0188		F04_P23	F04	Pollen_donor	NO	2018
Pol_0189		F04_P25	F04	Pollen_donor	NO	2018
Pol_0190		F04_P27	F04	Pollen_donor	NO	2018
Pol_0191		F04_P28	F04	Pollen_donor	NO	2018
Pol_0192		F04_P30(1)	F04	Pollen_donor	NO	2018
Pol_0193		F04_P30(2)	F04	Pollen_donor	NO	2018
Pol_0194		F04_P31	F04	Pollen_donor	NO	2018
Pol_0195		F04_P32	F04	Pollen_donor	NO	2018
Pol_0196		F04_P33	F04	Pollen_donor	NO	2018
Pol_0197		F04_P34	F04	Pollen_donor	NO	2018
Pol_0198		F04_P35	F04	Pollen_donor	NO	2018
Pol_0199		F04_P36	F04	Pollen_donor	NO	2018
Pol_0200		F04_P37	F04	Pollen_donor	YES	2018
Pol_0201		F04_P38	F04	Pollen_donor	NO	2018
Pol_0202		F04_P39b	F04	Pollen_donor	NO	2018
Pol_0203		F04_P41	F04	Pollen_donor	NO	2018
Pol_0204		F04_P42	F04	Pollen_donor	NO	2018
Pol_0205		F04_P43	F04	Pollen_donor	NO	2018
Pol_0206		F04_P44	F04	Pollen_donor	NO	2018
Pol_0207		F04_P45	F04	Pollen_donor	NO	2018
Pol_0208		F04_P46	F04	Pollen_donor	NO	2018
Pol_0209		F04_P48	F04	Pollen_donor	NO	2018
Pol_0210		F04_P49	F04	Pollen_donor	NO	2018
Pol_0211		F04_P50	F04	Pollen_donor	NO	2018
Pol_0212		F04_P54	F04	Pollen_donor	NO	2018
Pol_0213		F04_P57	F04	Pollen_donor	NO	2018
Pol_0214		F04_P58	F04	Pollen_donor	NO	2018
Pol_0215		F04_P61	F04	Pollen_donor	NO	2018
Pol_0216		F04a_P01	F04	Pollen_donor	NO	2018
Pol_0217		F04a_P03	F04	Pollen_donor	NO	2018
Pol_0218		F04a_P04	F04	Pollen_donor	NO	2018
Pol_0219		F04a_P05	F04	Pollen_donor	NO	2018
Pol_0220		F04a_P06	F04	Pollen_donor	NO	2018
Pol_0221		F04a_P08	F04	Pollen_donor	NO	2018
Pol_0222		F04a_P09	F04	Pollen_donor	NO	2018
Pol_0223		F04a_P11	F04	Pollen_donor	NO	2018
Pol_0224		F04a_P16	F04	Pollen_donor	YES	2018
Pol_0225		F04a_P17	F04	Pollen_donor	NO	2018
Pol_0226		F04a_P18	F04	Pollen_donor	NO	2018
Pol_0227		F04a_P19	F04	Pollen_donor	NO	2018
Pol_0228		F04a_P20	F04	Pollen_donor	NO	2018
Pol_0229		F04a_P22	F04	Pollen_donor	NO	2018
Pol_0230		F04a_P23	F04	Pollen_donor	NO	2018
Pol_0231		F04a_P24	F04	Pollen_donor	NO	2018
Pol_0232		F04a_P25	F04	Pollen_donor	NO	2018
Pol_0233		F04a_P27	F04	Pollen_donor	NO	2018
Pol_0234		F04a_P28	F04	Pollen_donor	NO	2018
Pol_0235		F04a_P29	F04	Pollen_donor	NO	2018
Pol_0236		F04a_P30	F04	Pollen_donor	NO	2018
Pol_0237		F04a_P31	F04	Pollen_donor	NO	2018
Pol_0238		F04a_P32	F04	Pollen_donor	NO	2018
Pol_0239		F04a_P33	F04	Pollen_donor	NO	2018
Pol_0240		F04a_P36(1)	F04	Pollen_donor	NO	2018
Pol_0241		F04a_P36(2)	F04	Pollen_donor	NO	2018
Pol_0242		F04a_P38(1)	F04	Pollen_donor	NO	2018
Pol_0243		F04a_P38(2)	F04	Pollen_donor	NO	2018
Pol_0244		F04a_P39a	F04	Pollen_donor	NO	2018
Pol_0245		F04a_P39b	F04	Pollen_donor	NO	2018
Pol_0246		F04a_P41	F04	Pollen_donor	NO	2018
Pol_0247		F04a_P42	F04	Pollen_donor	NO	2018
Pol_0248		F04a_P43(1)	F04	Pollen_donor	NO	2018
Pol_0249		F04a_P43(2)	F04	Pollen_donor	NO	2018
Pol_0250		F04a_P44	F04	Pollen_donor	NO	2018
Pol_0251		F04a_P45	F04	Pollen_donor	NO	2018
Pol_0252		F04a_P46a	F04	Pollen_donor	NO	2018
Pol_0253		F04a_P46b	F04	Pollen_donor	NO	2018
Pol_0254		F04a_P48	F04	Pollen_donor	NO	2018
Pol_0255		F04b_P02(1)	F04	Pollen_donor	NO	2018
Pol_0256		F04b_P02(2)	F04	Pollen_donor	NO	2018
Pol_0257		F04b_P03	F04	Pollen_donor	NO	2018
Pol_0258		F04b_P04	F04	Pollen_donor	NO	2018
Pol_0259		F04b_P05	F04	Pollen_donor	NO	2018
Pol_0260		F04b_P07	F04	Pollen_donor	NO	2018
Pol_0261		F04b_P08	F04	Pollen_donor	NO	2018
Pol_0262		F04b_P09	F04	Pollen_donor	NO	2018
Pol_0263		F04b_P11	F04	Pollen_donor	NO	2018
Pol_0264		F04b_P15	F04	Pollen_donor	NO	2018
Pol_0265		F04b_P16	F04	Pollen_donor	NO	2018
Pol_0266		F04b_P17	F04	Pollen_donor	NO	2018
Pol_0267		F04b_P18	F04	Pollen_donor	NO	2018
Pol_0268		F04b_P19	F04	Pollen_donor	NO	2018
Pol_0269		F04b_P20	F04	Pollen_donor	NO	2018
Pol_0270		F04b_P22	F04	Pollen_donor	NO	2018
Pol_0271		F04b_P23	F04	Pollen_donor	NO	2018
Pol_0272		F04b_P24	F04	Pollen_donor	NO	2018
Pol_0273		F04b_P25	F04	Pollen_donor	YES	2018
Pol_0274		F04b_P27	F04	Pollen_donor	NO	2018
Pol_0275		F04b_P28	F04	Pollen_donor	NO	2018
Pol_0276		F04b_P29	F04	Pollen_donor	NO	2018
Pol_0277		F04b_P30	F04	Pollen_donor	NO	2018
Pol_0278		F04b_P32	F04	Pollen_donor	NO	2018
Pol_0279		F04b_P33	F04	Pollen_donor	NO	2018
Pol_0280		F04b_P34	F04	Pollen_donor	NO	2018
Pol_0281		F04b_P35	F04	Pollen_donor	NO	2018
Pol_0282		F04b_P36	F04	Pollen_donor	NO	2018
Pol_0283		F04b_P38	F04	Pollen_donor	NO	2018
Pol_0284		F04b_P39	F04	Pollen_donor	NO	2018
Pol_0285		F04b_P41	F04	Pollen_donor	NO	2018
Pol_0286		F04b_P42	F04	Pollen_donor	NO	2018
Pol_0287		F04b_P43	F04	Pollen_donor	NO	2018
Pol_0288		F04b_P44	F04	Pollen_donor	NO	2018
Pol_0289		F04b_P45	F04	Pollen_donor	NO	2018
Pol_0290		F04b_P46	F04	Pollen_donor	NO	2018
Pol_0291		F04b_P47	F04	Pollen_donor	NO	2018
Pol_0292		F04b_P48	F04	Pollen_donor	NO	2018
Pol_0293		F04b_P49	F04	Pollen_donor	NO	2018
Pol_0294		F04b_P50	F04	Pollen_donor	NO	2018
Pol_0295		F04b_P54	F04	Pollen_donor	NO	2018
Pol_0296		F04b_P57a	F04	Pollen_donor	NO	2018
Pol_0297		F04b_P57b	F04	Pollen_donor	NO	2018
Pol_0298		F04b_P60	F04	Pollen_donor	NO	2018
Pol_0299		F04b_P62a	F04	Pollen_donor	NO	2018
Pol_0300		F04b_P62b	F04	Pollen_donor	NO	2018
Pol_0301		F04c_P01	F04	Pollen_donor	NO	2018
Pol_0302		F04c_P02	F04	Pollen_donor	YES	2018
Pol_0303		F04c_P03	F04	Pollen_donor	NO	2018
Pol_0304		F04c_P04	F04	Pollen_donor	NO	2018
Pol_0305		F04c_P05	F04	Pollen_donor	NO	2018
Pol_0306		F04c_P06	F04	Pollen_donor	NO	2018
Pol_0307		F04c_P07(1)	F04	Pollen_donor	NO	2018
Pol_0308		F04c_P08	F04	Pollen_donor	NO	2018
Pol_0309		F04c_P09	F04	Pollen_donor	YES	2018
Pol_0310		F04c_P11	F04	Pollen_donor	NO	2018
Pol_0311		F04c_P15	F04	Pollen_donor	NO	2018
Pol_0312		F04c_P16(2)	F04	Pollen_donor	NO	2018
Pol_0313		F04c_P16(3)	F04	Pollen_donor	NO	2018
Pol_0314		F04c_P17	F04	Pollen_donor	NO	2018
Pol_0315		F04c_P18	F04	Pollen_donor	NO	2018
Pol_0316		F04c_P19	F04	Pollen_donor	NO	2018
Pol_0317		F04c_P20	F04	Pollen_donor	NO	2018
Pol_0318		F04c_P22	F04	Pollen_donor	NO	2018
Pol_0319		F04c_P23	F04	Pollen_donor	NO	2018
Pol_0320		F04c_P24	F04	Pollen_donor	NO	2018
Pol_0321		F04c_P25	F04	Pollen_donor	NO	2018
Pol_0322		F04c_P27	F04	Pollen_donor	NO	2018
Pol_0323		F04c_P28(1)	F04	Pollen_donor	NO	2018
Pol_0324		F04c_P28(2)	F04	Pollen_donor	NO	2018
Pol_0325		F04c_P29	F04	Pollen_donor	NO	2018
Pol_0326		F04c_P30	F04	Pollen_donor	NO	2018
Pol_0327		F04c_P31	F04	Pollen_donor	NO	2018
Pol_0328		F04c_P32	F04	Pollen_donor	NO	2018
Pol_0329		F04c_P33	F04	Pollen_donor	NO	2018
Pol_0330		F04c_P34	F04	Pollen_donor	NO	2018
Pol_0331		F04c_P36	F04	Pollen_donor	NO	2018
Pol_0332		F04c_P37	F04	Pollen_donor	NO	2018
Pol_0333		F04c_P38	F04	Pollen_donor	NO	2018
Pol_0334		F04c_P39	F04	Pollen_donor	NO	2018
Pol_0335		F04c_P41	F04	Pollen_donor	YES	2018
Pol_0336		F04c_P42	F04	Pollen_donor	NO	2018
Pol_0337		F04c_P43	F04	Pollen_donor	NO	2018
Pol_0338		F04c_P45	F04	Pollen_donor	NO	2018
Pol_0339		F04c_P46	F04	Pollen_donor	NO	2018
Pol_0340		F04c_P47a	F04	Pollen_donor	YES	2018
Pol_0341		F04c_P47b	F04	Pollen_donor	NO	2018
Pol_0342		F04c_P47c	F04	Pollen_donor	NO	2018
Pol_0343		F04c_P48	F04	Pollen_donor	NO	2018
Pol_0344		F04c_P49	F04	Pollen_donor	NO	2018
Pol_0345		F04c_P54	F04	Pollen_donor	NO	2018
Pol_0346		F04c_P57	F04	Pollen_donor	NO	2018
Pol_0347		F04c_P58	F04	Pollen_donor	NO	2018
Pol_0348		F04c_P60	F04	Pollen_donor	NO	2018
Pol_0349		F04c_P61	F04	Pollen_donor	NO	2018
Pol_0350		F04c_P62	F04	Pollen_donor	NO	2018
Pol_0351		F04c_P63	F04	Pollen_donor	NO	2018
Pol_0352		F04c_P64	F04	Pollen_donor	NO	2018
Pol_0353		F04d_P01	F04	Pollen_donor	NO	2018
Pol_0354		F04d_P02	F04	Pollen_donor	NO	2018
Pol_0355		F04d_P03(1)	F04	Pollen_donor	NO	2018
Pol_0356		F04d_P03(2)	F04	Pollen_donor	NO	2018
Pol_0357		F04d_P04(1)	F04	Pollen_donor	NO	2018
Pol_0358		F04d_P04(2)	F04	Pollen_donor	NO	2018
Pol_0359		F04d_P05	F04	Pollen_donor	NO	2018
Pol_0360		F04d_P06	F04	Pollen_donor	NO	2018
Pol_0361		F04d_P07	F04	Pollen_donor	NO	2018
Pol_0362		F04d_P08	F04	Pollen_donor	NO	2018
Pol_0363		F04d_P09	F04	Pollen_donor	NO	2018
Pol_0364		F04d_P11	F04	Pollen_donor	NO	2018
Pol_0365		F04d_P15	F04	Pollen_donor	NO	2018
Pol_0366		F04d_P16	F04	Pollen_donor	NO	2018
Pol_0367		F04d_P17(1)	F04	Pollen_donor	NO	2018
Pol_0368		F04d_P17(2)	F04	Pollen_donor	NO	2018
Pol_0369		F04d_P18(1)	F04	Pollen_donor	NO	2018
Pol_0370		F04d_P18(2)	F04	Pollen_donor	NO	2018
Pol_0371		F04d_P19	F04	Pollen_donor	NO	2018
Pol_0372		F04d_P20	F04	Pollen_donor	NO	2018
Pol_0373		F04d_P22	F04	Pollen_donor	NO	2018
Pol_0374		F04d_P23	F04	Pollen_donor	NO	2018
Pol_0375		F04d_P25(1)	F04	Pollen_donor	NO	2018
Pol_0376		F04d_P25(2)	F04	Pollen_donor	NO	2018
Pol_0378		F04d_P28	F04	Pollen_donor	NO	2018
Pol_0379		F04d_P30	F04	Pollen_donor	NO	2018
Pol_0380		F04d_P31	F04	Pollen_donor	NO	2018
Pol_0381		F04d_P32	F04	Pollen_donor	YES	2018
Pol_0382		F04d_P33	F04	Pollen_donor	NO	2018
Pol_0383		F04d_P34	F04	Pollen_donor	NO	2018
Pol_0384		F04d_P35	F04	Pollen_donor	NO	2018
Pol_0385		F06_P01	F06	Pollen_donor	NO	2018
Pol_0386		F06_P02	F06	Pollen_donor	NO	2018
Pol_0387		F06_P03	F06	Pollen_donor	YES	2018
Pol_0388		F06_P04	F06	Pollen_donor	NO	2018
Pol_0389		F06_P05	F06	Pollen_donor	NO	2018
Pol_0390		F06_P06	F06	Pollen_donor	NO	2018
Pol_0391		F06_P07	F06	Pollen_donor	NO	2018
Pol_0392		F06_P08	F06	Pollen_donor	NO	2018
Pol_0393		F06_P09	F06	Pollen_donor	NO	2018
Pol_0394		F06_P11	F06	Pollen_donor	NO	2018
Pol_0395		F06_P15	F06	Pollen_donor	NO	2018
Pol_0396		F06_P16	F06	Pollen_donor	NO	2018
Pol_0397		F06_P17a	F06	Pollen_donor	NO	2018
Pol_0398		F06_P17b	F06	Pollen_donor	NO	2018
Pol_0399		F06_P18	F06	Pollen_donor	NO	2018
Pol_0400		F06_P19	F06	Pollen_donor	NO	2018
Pol_0401		F06_P20	F06	Pollen_donor	NO	2018
Pol_0402		F06_P22	F06	Pollen_donor	NO	2018
Pol_0403		F06_P23	F06	Pollen_donor	NO	2018
Pol_0404		F06_P24	F06	Pollen_donor	NO	2018
Pol_0405		F06_P25	F06	Pollen_donor	NO	2018
Pol_0406		F06_P27	F06	Pollen_donor	NO	2018
Pol_0407		F06_P28	F06	Pollen_donor	NO	2018
Pol_0408		F06_P29	F06	Pollen_donor	NO	2018
Pol_0409		F06_P30	F06	Pollen_donor	NO	2018
Pol_0410		F06_P31(1)	F06	Pollen_donor	NO	2018
Pol_0411		F06_P31(2)	F06	Pollen_donor	NO	2018
Pol_0412		F06_P32	F06	Pollen_donor	NO	2018
Pol_0413		F06_P33	F06	Pollen_donor	NO	2018
Pol_0414		F06_P34	F06	Pollen_donor	NO	2018
Pol_0415		F06_P35	F06	Pollen_donor	NO	2018
Pol_0416		F06_P36	F06	Pollen_donor	NO	2018
Pol_0417		F06_P37(1)	F06	Pollen_donor	NO	2018
Pol_0418		F06_P37(2)	F06	Pollen_donor	NO	2018
Pol_0419		F06_P38	F06	Pollen_donor	NO	2018
Pol_0420		F06_P39	F06	Pollen_donor	NO	2018
Pol_0421		F06_P42	F06	Pollen_donor	NO	2018
Pol_0422		F06_P43(1)	F06	Pollen_donor	NO	2018
Pol_0423		F06_P43(2)	F06	Pollen_donor	NO	2018
Pol_0424		F06_P44	F06	Pollen_donor	NO	2018
Pol_0425		F06_P45(1)	F06	Pollen_donor	NO	2018
Pol_0426		F06_P45(2)	F06	Pollen_donor	NO	2018
Pol_0427		F06_P46	F06	Pollen_donor	NO	2018
Pol_0428		F06_P47	F06	Pollen_donor	NO	2018
Pol_0429		F06_P48	F06	Pollen_donor	NO	2018
Pol_0430		F06_P49	F06	Pollen_donor	NO	2018
Pol_0431		F06_P50	F06	Pollen_donor	NO	2018
Pol_0432		F06_P54	F06	Pollen_donor	NO	2018
Pol_0433		F06_P57(1)	F06	Pollen_donor	NO	2018
Pol_0434		F06_P57(2)	F06	Pollen_donor	NO	2018
Pol_0435		F06_P58	F06	Pollen_donor	NO	2018
Pol_0436		F06_P60(1)	F06	Pollen_donor	NO	2018
Pol_0437		F06_P60(2)	F06	Pollen_donor	NO	2018
Pol_0438		F06_P61	F06	Pollen_donor	NO	2018
Pol_0439		F06_P62	F06	Pollen_donor	NO	2018
Pol_0440		F06_P63	F06	Pollen_donor	NO	2018
Pol_0441		F06_P64	F06	Pollen_donor	NO	2018
Pol_0442		F06a_P01(1)	F06	Pollen_donor	NO	2018
Pol_0443		F06a_P01(2)	F06	Pollen_donor	NO	2018
Pol_0444		F06a_P02(1)	F06	Pollen_donor	NO	2018
Pol_0445		F06a_P02(2)	F06	Pollen_donor	NO	2018
Pol_0446		F06a_P03	F06	Pollen_donor	NO	2018
Pol_0447		F06a_P04	F06	Pollen_donor	NO	2018
Pol_0448		F06a_P05	F06	Pollen_donor	NO	2018
Pol_0449		F06a_P06(1)	F06	Pollen_donor	NO	2018
Pol_0450		F06a_P06(2)	F06	Pollen_donor	NO	2018
Pol_0451		F06a_P07	F06	Pollen_donor	NO	2018
Pol_0452		F06a_P08(1)	F06	Pollen_donor	NO	2018
Pol_0453		F06a_P08(2)	F06	Pollen_donor	NO	2018
Pol_0454		F06a_P08(3)	F06	Pollen_donor	NO	2018
Pol_0455		F06a_P09	F06	Pollen_donor	NO	2018
Pol_0456		F06a_P11	F06	Pollen_donor	NO	2018
Pol_0457		F06a_P15	F06	Pollen_donor	NO	2018
Pol_0458		F06a_P16	F06	Pollen_donor	NO	2018
Pol_0459		F06a_P17	F06	Pollen_donor	NO	2018
Pol_0460		F06a_P18	F06	Pollen_donor	NO	2018
Pol_0461		F06a_P19	F06	Pollen_donor	NO	2018
Pol_0462		F06a_P20	F06	Pollen_donor	NO	2018
Pol_0463		F06a_P22	F06	Pollen_donor	NO	2018
Pol_0464		F06a_P23	F06	Pollen_donor	NO	2018
Pol_0465		F06a_P24	F06	Pollen_donor	NO	2018
Pol_0466		F06a_P25	F06	Pollen_donor	NO	2018
Pol_0467		F06a_P27(1)	F06	Pollen_donor	NO	2018
Pol_0468		F06a_P27(2)	F06	Pollen_donor	NO	2018
Pol_0469		F06a_P28	F06	Pollen_donor	NO	2018
Pol_0470		F06a_P30	F06	Pollen_donor	NO	2018
Pol_0471		F06a_P31	F06	Pollen_donor	NO	2018
Pol_0472		F06a_P32	F06	Pollen_donor	NO	2018
Pol_0473		F06a_P33	F06	Pollen_donor	NO	2018
Pol_0474		F06a_P34	F06	Pollen_donor	NO	2018
Pol_0475		F06a_P35	F06	Pollen_donor	NO	2018
Pol_0476		F06a_P36	F06	Pollen_donor	NO	2018
Pol_0477		F06a_P37	F06	Pollen_donor	NO	2018
Pol_0478		F06a_P38	F06	Pollen_donor	NO	2018
Pol_0479		F06a_P39	F06	Pollen_donor	NO	2018
Pol_0480		F06a_P41	F06	Pollen_donor	NO	2018
Pol_0481		F06a_P42	F06	Pollen_donor	NO	2018
Pol_0482		F06a_P43	F06	Pollen_donor	YES	2018
Pol_0483		F06a_P44	F06	Pollen_donor	NO	2018
Pol_0484		F06a_P45a	F06	Pollen_donor	NO	2018
Pol_0485		F06a_P45b	F06	Pollen_donor	NO	2018
Pol_0486		F06a_P45c	F06	Pollen_donor	NO	2018
Pol_0487		F06a_P46	F06	Pollen_donor	NO	2018
Pol_0488		F06a_P47	F06	Pollen_donor	NO	2018
Pol_0489		F06a_P48	F06	Pollen_donor	NO	2018
Pol_0490		F06a_P49	F06	Pollen_donor	NO	2018
Pol_0491		F06a_P50	F06	Pollen_donor	NO	2018
Pol_0492		F06a_P54	F06	Pollen_donor	NO	2018
Pol_0493		F06a_P57a	F06	Pollen_donor	NO	2018
Pol_0494		F06a_P57b	F06	Pollen_donor	NO	2018
Pol_0495		F06a_P58	F06	Pollen_donor	NO	2018
Pol_0496		F06a_P60	F06	Pollen_donor	NO	2018
Pol_0497		F06a_P61	F06	Pollen_donor	NO	2018
Pol_0498		F06b_P01(1)	F06	Pollen_donor	NO	2018
Pol_0499		F06b_P01(2)	F06	Pollen_donor	NO	2018
Pol_0500		F06b_P02	F06	Pollen_donor	NO	2018
Pol_0501		F06b_P03	F06	Pollen_donor	NO	2018
Pol_0502		F06b_P04	F06	Pollen_donor	NO	2018
Pol_0503		F06b_P06	F06	Pollen_donor	NO	2018
Pol_0504		F06b_P07(1)	F06	Pollen_donor	NO	2018
Pol_0505		F06b_P07(2)	F06	Pollen_donor	NO	2018
Pol_0506		F06b_P08	F06	Pollen_donor	NO	2018
Pol_0507		F06b_P09	F06	Pollen_donor	NO	2018
Pol_0508		F06b_P11	F06	Pollen_donor	NO	2018
Pol_0509		F06b_P15	F06	Pollen_donor	NO	2018
Pol_0510		F06b_P16(1)	F06	Pollen_donor	NO	2018
Pol_0511		F06b_P16(2)	F06	Pollen_donor	NO	2018
Pol_0512		F06b_P17	F06	Pollen_donor	NO	2018
Pol_0513		F06b_P18	F06	Pollen_donor	NO	2018
Pol_0514		F06b_P19	F06	Pollen_donor	NO	2018
Pol_0515		F06b_P20	F06	Pollen_donor	NO	2018
Pol_0516		F06b_P22	F06	Pollen_donor	NO	2018
Pol_0517		F06b_P23	F06	Pollen_donor	NO	2018
Pol_0518		F06b_P24	F06	Pollen_donor	NO	2018
Pol_0519		F06b_P27	F06	Pollen_donor	NO	2018
Pol_0520		F06b_P29	F06	Pollen_donor	NO	2018
Pol_0521		F06b_P30	F06	Pollen_donor	NO	2018
Pol_0522		F06b_P31	F06	Pollen_donor	NO	2018
Pol_0523		F06b_P32	F06	Pollen_donor	NO	2018
Pol_0524		F06b_P33	F06	Pollen_donor	NO	2018
Pol_0525		F06b_P34	F06	Pollen_donor	NO	2018
Pol_0526		F06b_P35	F06	Pollen_donor	NO	2018
Pol_0527		F06b_P36	F06	Pollen_donor	NO	2018
Pol_0528		F06b_P37	F06	Pollen_donor	YES	2018
Pol_0529		F06b_P38	F06	Pollen_donor	NO	2018
Pol_0530		F06b_P39	F06	Pollen_donor	YES	2018
Pol_0531		F06b_P41	F06	Pollen_donor	NO	2018
Pol_0532		F06b_P42	F06	Pollen_donor	NO	2018
Pol_0533		F06b_P43	F06	Pollen_donor	NO	2018
Pol_0534		F06b_P44	F06	Pollen_donor	NO	2018
Pol_0535		F06b_P45	F06	Pollen_donor	NO	2018
Pol_0536		F06b_P46	F06	Pollen_donor	NO	2018
Pol_0537		F06b_P47	F06	Pollen_donor	NO	2018
Pol_0538		F06b_P48	F06	Pollen_donor	NO	2018
Pol_0539		F06b_P49	F06	Pollen_donor	NO	2018
Pol_0540		F06b_P50	F06	Pollen_donor	NO	2018
Pol_0541		F06b_P54	F06	Pollen_donor	NO	2018
Pol_0542		F06b_P57	F06	Pollen_donor	NO	2018
Pol_0543		F06b_P58	F06	Pollen_donor	NO	2018
Pol_0544		F06b_P60	F06	Pollen_donor	NO	2018
Pol_0545		F06b_P61	F06	Pollen_donor	NO	2018
Pol_0546		F06b_P62	F06	Pollen_donor	NO	2018
Pol_0547		F06b_P63	F06	Pollen_donor	NO	2018
Pol_0548		F06b_P64	F06	Pollen_donor	NO	2018
Pol_0549		F06b_P65	F06	Pollen_donor	NO	2018
Pol_0550		F06c_P01	F06	Pollen_donor	NO	2018
Pol_0551		F06c_P02	F06	Pollen_donor	NO	2018
Pol_0552		F06c_P03	F06	Pollen_donor	NO	2018
Pol_0553		F06c_P04	F06	Pollen_donor	NO	2018
Pol_0554		F06c_P05	F06	Pollen_donor	NO	2018
Pol_0555		F06c_P06	F06	Pollen_donor	NO	2018
Pol_0556		F06c_P07	F06	Pollen_donor	NO	2018
Pol_0557		F06c_P08	F06	Pollen_donor	NO	2018
Pol_0558		F06c_P09	F06	Pollen_donor	NO	2018
Pol_0559		F06c_P11	F06	Pollen_donor	NO	2018
Pol_0560		F06c_P15	F06	Pollen_donor	NO	2018
Pol_0561		F06c_P16	F06	Pollen_donor	NO	2018
Pol_0562		F06c_P17	F06	Pollen_donor	NO	2018
Pol_0563		F06c_P18	F06	Pollen_donor	NO	2018
Pol_0564		F06c_P19	F06	Pollen_donor	NO	2018
Pol_0565		F06c_P20	F06	Pollen_donor	NO	2018
Pol_0566		F06c_P22	F06	Pollen_donor	NO	2018
Pol_0567		F06c_P23	F06	Pollen_donor	NO	2018
Pol_0568		F06c_P24	F06	Pollen_donor	NO	2018
Pol_0569		F06c_P25	F06	Pollen_donor	NO	2018
Pol_0570		F06c_P27	F06	Pollen_donor	NO	2018
Pol_0571		F06c_P28	F06	Pollen_donor	NO	2018
Pol_0572		F06c_P29	F06	Pollen_donor	NO	2018
Pol_0573		F06c_P30	F06	Pollen_donor	NO	2018
Pol_0574		F06c_P31(1)	F06	Pollen_donor	NO	2018
Pol_0575		F06c_P31(2)	F06	Pollen_donor	NO	2018
Pol_0576		F06c_P32	F06	Pollen_donor	NO	2018
Pol_0577		F06c_P33	F06	Pollen_donor	NO	2018
Pol_0578		F06c_P35	F06	Pollen_donor	NO	2018
Pol_0579		F06c_P36	F06	Pollen_donor	NO	2018
Pol_0580		F06c_P37	F06	Pollen_donor	NO	2018
Pol_0581		F06c_P38	F06	Pollen_donor	NO	2018
Pol_0582		F06c_P39a	F06	Pollen_donor	NO	2018
Pol_0583		F06c_P39b	F06	Pollen_donor	NO	2018
Pol_0584		F06c_P41	F06	Pollen_donor	NO	2018
Pol_0585		F06c_P42	F06	Pollen_donor	NO	2018
Pol_0586		F06c_P43	F06	Pollen_donor	NO	2018
Pol_0587		F06c_P44	F06	Pollen_donor	NO	2018
Pol_0588		F06c_P45a	F06	Pollen_donor	NO	2018
Pol_0589		F06c_P45b	F06	Pollen_donor	NO	2018
Pol_0590		F06c_P46	F06	Pollen_donor	NO	2018
Pol_0591		F06c_P47	F06	Pollen_donor	NO	2018
Pol_0592		F06c_P48	F06	Pollen_donor	NO	2018
Pol_0593		F06c_P49	F06	Pollen_donor	NO	2018
Pol_0594		F06c_P50	F06	Pollen_donor	NO	2018
Pol_0595		F06c_P54	F06	Pollen_donor	NO	2018
Pol_0596		F06c_P57	F06	Pollen_donor	NO	2018
Pol_0597		F06c_P58	F06	Pollen_donor	NO	2018
Pol_0598		F06c_P60	F06	Pollen_donor	NO	2018
Pol_0599		F06c_P61	F06	Pollen_donor	NO	2018
Pol_0600		F06d_P01	F06	Pollen_donor	NO	2018
Pol_0601		F06d_P02(1)	F06	Pollen_donor	NO	2018
Pol_0602		F06d_P02(2)	F06	Pollen_donor	NO	2018
Pol_0603		F06d_P03(1)	F06	Pollen_donor	NO	2018
Pol_0604		F06d_P03(2)	F06	Pollen_donor	NO	2018
Pol_0605		F06d_P04(1)	F06	Pollen_donor	NO	2018
Pol_0606		F06d_P04(2)	F06	Pollen_donor	NO	2018
Pol_0607		F06d_P05	F06	Pollen_donor	NO	2018
Pol_0608		F06d_P06	F06	Pollen_donor	NO	2018
Pol_0609		F06d_P07	F06	Pollen_donor	NO	2018
Pol_0610		F06d_P08	F06	Pollen_donor	NO	2018
Pol_0611		F06d_P09	F06	Pollen_donor	NO	2018
Pol_0612		F06d_P11	F06	Pollen_donor	NO	2018
Pol_0613		F06d_P15(1)	F06	Pollen_donor	NO	2018
Pol_0614		F06d_P15(2)	F06	Pollen_donor	NO	2018
Pol_0615		F06d_P16	F06	Pollen_donor	NO	2018
Pol_0616		F06d_P17(1)	F06	Pollen_donor	NO	2018
Pol_0617		F06d_P17(2)	F06	Pollen_donor	NO	2018
Pol_0618		F06d_P18	F06	Pollen_donor	NO	2018
Pol_0619		F06d_P19	F06	Pollen_donor	YES	2018
Pol_0620		F06d_P20	F06	Pollen_donor	NO	2018
Pol_0621		F06d_P22	F06	Pollen_donor	NO	2018
Pol_0622		F06d_P23	F06	Pollen_donor	NO	2018
Pol_0623		F06d_P24	F06	Pollen_donor	NO	2018
Pol_0624		F06d_P25	F06	Pollen_donor	NO	2018
Pol_0625		F06d_P27	F06	Pollen_donor	NO	2018
Pol_0626		F06d_P28	F06	Pollen_donor	NO	2018
Pol_0627		F06d_P29	F06	Pollen_donor	NO	2018
Pol_0628		F06d_P30	F06	Pollen_donor	NO	2018
Pol_0629		F06d_P31	F06	Pollen_donor	NO	2018
Pol_0630		F06d_P32	F06	Pollen_donor	NO	2018
Pol_0631		F06d_P33	F06	Pollen_donor	NO	2018
Pol_0632		F06d_P34	F06	Pollen_donor	NO	2018
Pol_0633		F06d_P35	F06	Pollen_donor	NO	2018
Pol_0634		F06d_P36	F06	Pollen_donor	NO	2018
Pol_0635		F06d_P37	F06	Pollen_donor	NO	2018
Pol_0636		F06d_P38	F06	Pollen_donor	NO	2018
Pol_0637		F06d_P39a	F06	Pollen_donor	NO	2018
Pol_0638		F06d_P39b	F06	Pollen_donor	NO	2018
Pol_0639		F06d_P41	F06	Pollen_donor	NO	2018
Pol_0640		F06d_P42	F06	Pollen_donor	NO	2018
Pol_0641		F06d_P44	F06	Pollen_donor	NO	2018
Pol_0642		F06d_P45	F06	Pollen_donor	NO	2018
Pol_0643		F06d_P46	F06	Pollen_donor	NO	2018
Pol_0644		F06d_P47	F06	Pollen_donor	NO	2018
Pol_0645		F06d_P48	F06	Pollen_donor	NO	2018
Pol_0646		F06d_P49	F06	Pollen_donor	NO	2018
Pol_0647		F06d_P50	F06	Pollen_donor	NO	2018
Pol_0648		F06d_P54	F06	Pollen_donor	NO	2018
Pol_0649		F06d_P57	F06	Pollen_donor	NO	2018
Pol_0650		F06d_P58a	F06	Pollen_donor	NO	2018
Pol_0651		F06d_P58b	F06	Pollen_donor	NO	2018
Pol_0652		F06d_P60	F06	Pollen_donor	NO	2018
Pol_0653		F06d_P61	F06	Pollen_donor	NO	2018
Pol_0654		F06d_P62	F06	Pollen_donor	NO	2018
Pol_0655		F06e_P01	F06	Pollen_donor	YES	2018
Pol_0656		F06e_P02	F06	Pollen_donor	NO	2018
Pol_0657		F06e_P03(2)	F06	Pollen_donor	NO	2018
Pol_0658		F06e_P04	F06	Pollen_donor	NO	2018
Pol_0659		F06e_P05	F06	Pollen_donor	NO	2018
Pol_0660		F06e_P06	F06	Pollen_donor	NO	2018
Pol_0661		F06e_P07	F06	Pollen_donor	NO	2018
Pol_0662		F06e_P08	F06	Pollen_donor	NO	2018
Pol_0663		F06e_P09	F06	Pollen_donor	NO	2018
Pol_0664		F06e_P11	F06	Pollen_donor	NO	2018
Pol_0665		F06e_P15	F06	Pollen_donor	NO	2018
Pol_0666		F06e_P16	F06	Pollen_donor	NO	2018
Pol_0667		F06e_P17	F06	Pollen_donor	NO	2018
Pol_0668		F06e_P18	F06	Pollen_donor	NO	2018
Pol_0669		F06e_P19	F06	Pollen_donor	NO	2018
Pol_0670		F06e_P20(1)	F06	Pollen_donor	NO	2018
Pol_0671		F06e_P20(2)	F06	Pollen_donor	NO	2018
Pol_0672		F06e_P22	F06	Pollen_donor	NO	2018
Pol_0673		F06e_P23	F06	Pollen_donor	NO	2018
Pol_0674		F06e_P24	F06	Pollen_donor	NO	2018
Pol_0675		F06e_P25	F06	Pollen_donor	NO	2018
Pol_0676		F06e_P27	F06	Pollen_donor	NO	2018
Pol_0677		F06e_P28	F06	Pollen_donor	NO	2018
Pol_0678		F06e_P29	F06	Pollen_donor	NO	2018
Pol_0679		F06e_P30	F06	Pollen_donor	NO	2018
Pol_0680		F06e_P31	F06	Pollen_donor	NO	2018
Pol_0681		F06e_P32	F06	Pollen_donor	NO	2018
Pol_0682		F06e_P33	F06	Pollen_donor	NO	2018
Pol_0683		F06e_P34	F06	Pollen_donor	NO	2018
Pol_0684		F06e_P35(1)	F06	Pollen_donor	NO	2018
Pol_0685		F06e_P35(2)	F06	Pollen_donor	NO	2018
Pol_0686		F06e_P36	F06	Pollen_donor	NO	2018
Pol_0687		F06e_P37	F06	Pollen_donor	NO	2018
Pol_0688		F06e_P39	F06	Pollen_donor	NO	2018
Pol_0689		F06e_P41	F06	Pollen_donor	NO	2018
Pol_0690		F06e_P42	F06	Pollen_donor	YES	2018
Pol_0691		F06e_P43	F06	Pollen_donor	NO	2018
Pol_0692		F06e_P44	F06	Pollen_donor	NO	2018
Pol_0693		F06e_P45	F06	Pollen_donor	NO	2018
Pol_0694		F06e_P46	F06	Pollen_donor	NO	2018
Pol_0695		F06e_P47	F06	Pollen_donor	NO	2018
Pol_0696		F06e_P48a	F06	Pollen_donor	YES	2018
Pol_0697		F06e_P48b	F06	Pollen_donor	NO	2018
Pol_0698		F06e_P49	F06	Pollen_donor	NO	2018
Pol_0699		F06e_P50	F06	Pollen_donor	NO	2018
Pol_0700		F07_P02	F07	Pollen_donor	NO	2018
Pol_0701		F07_P03a	F07	Pollen_donor	NO	2018
Pol_0702		F07_P03b	F07	Pollen_donor	YES	2018
Pol_0703		F07_P04	F07	Pollen_donor	NO	2018
Pol_0704		F07_P05	F07	Pollen_donor	NO	2018
Pol_0705		F07_P06	F07	Pollen_donor	NO	2018
Pol_0706		F07_P07	F07	Pollen_donor	NO	2018
Pol_0707		F07_P08	F07	Pollen_donor	NO	2018
Pol_0708		F07_P09	F07	Pollen_donor	NO	2018
Pol_0709		F07_P10	F07	Pollen_donor	NO	2018
Pol_0710		F07_P11	F07	Pollen_donor	NO	2018
Pol_0711		F07_P13	F07	Pollen_donor	NO	2018
Pol_0712		F07_P14	F07	Pollen_donor	NO	2018
Pol_0713		F07_P15	F07	Pollen_donor	NO	2018
Pol_0714		F07_P16	F07	Pollen_donor	NO	2018
Pol_0715		F07_P17	F07	Pollen_donor	NO	2018
Pol_0716		F07_P18	F07	Pollen_donor	NO	2018
Pol_0717		F07_P19	F07	Pollen_donor	NO	2018
Pol_0718		F07_P21a	F07	Pollen_donor	NO	2018
Pol_0719		F07_P21b	F07	Pollen_donor	NO	2018
Pol_0720		F07_P22	F07	Pollen_donor	NO	2018
Pol_0721		F07_P23	F07	Pollen_donor	NO	2018
Pol_0722		F07_P24	F07	Pollen_donor	NO	2018
Pol_0723		F07_P25	F07	Pollen_donor	NO	2018
Pol_0724		F07_P26	F07	Pollen_donor	NO	2018
Pol_0725		F07_P27	F07	Pollen_donor	NO	2018
Pol_0726		F07_P28	F07	Pollen_donor	NO	2018
Pol_0727		F07_P29	F07	Pollen_donor	NO	2018
Pol_0728		F07_P30	F07	Pollen_donor	NO	2018
Pol_0729		F07_P31	F07	Pollen_donor	NO	2018
Pol_0730		F07_P32	F07	Pollen_donor	NO	2018
Pol_0731		F07_P33	F07	Pollen_donor	NO	2018
Pol_0732		F07_P34	F07	Pollen_donor	NO	2018
Pol_0733		F07_P35	F07	Pollen_donor	NO	2018
Pol_0734		F07_P36	F07	Pollen_donor	NO	2018
Pol_0735		F07_P37	F07	Pollen_donor	NO	2018
Pol_0736		F07_P38	F07	Pollen_donor	NO	2018
Pol_0737		F07_P39	F07	Pollen_donor	NO	2018
Pol_0738		F07_P40	F07	Pollen_donor	NO	2018
Pol_0739		F07_P41	F07	Pollen_donor	NO	2018
Pol_0740		F07_P42	F07	Pollen_donor	NO	2018
Pol_0741		F07_P44	F07	Pollen_donor	NO	2018
Pol_0742		F07_P45	F07	Pollen_donor	NO	2018
Pol_0743		F07_P47	F07	Pollen_donor	NO	2018
Pol_0744		F07_P48a	F07	Pollen_donor	NO	2018
Pol_0745		F07_P48b	F07	Pollen_donor	NO	2018
Pol_0746		F07_P53	F07	Pollen_donor	NO	2018
Pol_0747		F07_P54	F07	Pollen_donor	NO	2018
Pol_0748		F07_P56	F07	Pollen_donor	NO	2018
Pol_0749		F07_P57	F07	Pollen_donor	NO	2018
Pol_0750		F07_P58	F07	Pollen_donor	NO	2018
Pol_0751		F07_P59	F07	Pollen_donor	NO	2018
Pol_0752		F07_P60	F07	Pollen_donor	NO	2018
Pol_0753		F07a_P01	F07	Pollen_donor	NO	2018
Pol_0754		F07a_P02	F07	Pollen_donor	NO	2018
Pol_0755		F07a_P04	F07	Pollen_donor	NO	2018
Pol_0756		F07a_P05	F07	Pollen_donor	NO	2018
Pol_0757		F07a_P07a	F07	Pollen_donor	NO	2018
Pol_0758		F07a_P07b	F07	Pollen_donor	NO	2018
Pol_0759		F07a_P08	F07	Pollen_donor	NO	2018
Pol_0760		F07a_P10	F07	Pollen_donor	NO	2018
Pol_0761		F07a_P11	F07	Pollen_donor	NO	2018
Pol_0762		F07a_P12	F07	Pollen_donor	NO	2018
Pol_0763		F07a_P13	F07	Pollen_donor	NO	2018
Pol_0764		F07a_P14	F07	Pollen_donor	NO	2018
Pol_0765		F07a_P15	F07	Pollen_donor	NO	2018
Pol_0766		F07a_P16	F07	Pollen_donor	NO	2018
Pol_0767		F07a_P17	F07	Pollen_donor	NO	2018
Pol_0768		F07a_P18	F07	Pollen_donor	NO	2018
Pol_0769		F07a_P19	F07	Pollen_donor	NO	2018
Pol_0770		F07a_P21	F07	Pollen_donor	NO	2018
Pol_0771		F07a_P22	F07	Pollen_donor	NO	2018
Pol_0772		F07a_P23	F07	Pollen_donor	NO	2018
Pol_0773		F07a_P24(1)	F07	Pollen_donor	NO	2018
Pol_0774		F07a_P24(2)	F07	Pollen_donor	NO	2018
Pol_0775		F07a_P25	F07	Pollen_donor	NO	2018
Pol_0776		F07a_P27(1)	F07	Pollen_donor	NO	2018
Pol_0777		F07a_P27(2)	F07	Pollen_donor	NO	2018
Pol_0778		F07a_P28	F07	Pollen_donor	NO	2018
Pol_0779		F07a_P30	F07	Pollen_donor	NO	2018
Pol_0780		F07a_P32	F07	Pollen_donor	NO	2018
Pol_0781		F07a_P33(1)	F07	Pollen_donor	NO	2018
Pol_0782		F07a_P33(2)	F07	Pollen_donor	NO	2018
Pol_0783		F07a_P34	F07	Pollen_donor	NO	2018
Pol_0784		F07a_P35	F07	Pollen_donor	NO	2018
Pol_0785		F07a_P36	F07	Pollen_donor	NO	2018
Pol_0786		F07a_P37	F07	Pollen_donor	NO	2018
Pol_0787		F07a_P40(1)	F07	Pollen_donor	NO	2018
Pol_0788		F07a_P40(2)	F07	Pollen_donor	NO	2018
Pol_0789		F07a_P41	F07	Pollen_donor	NO	2018
Pol_0790		F07a_P42	F07	Pollen_donor	NO	2018
Pol_0791		F07a_P43	F07	Pollen_donor	NO	2018
Pol_0792		F07a_P45	F07	Pollen_donor	NO	2018
Pol_0793		F07a_P46	F07	Pollen_donor	NO	2018
Pol_0794		F07a_P47	F07	Pollen_donor	NO	2018
Pol_0795		F07a_P49	F07	Pollen_donor	NO	2018
Pol_0796		F07a_P51	F07	Pollen_donor	NO	2018
Pol_0797		F07a_P53	F07	Pollen_donor	NO	2018
Pol_0798		F07a_P54(1)	F07	Pollen_donor	NO	2018
Pol_0799		F07a_P54(2)	F07	Pollen_donor	NO	2018
Pol_0800		F07a_P55	F07	Pollen_donor	YES	2018
Pol_0801		F07a_P56	F07	Pollen_donor	NO	2018
Pol_0802		F07a_P57	F07	Pollen_donor	NO	2018
Pol_0803		F07a_P59	F07	Pollen_donor	NO	2018
Pol_0804		F07a_P60	F07	Pollen_donor	NO	2018
Pol_0805		F07b_P01	F07	Pollen_donor	NO	2018
Pol_0806		F07b_P02	F07	Pollen_donor	NO	2018
Pol_0807		F07b_P03	F07	Pollen_donor	NO	2018
Pol_0808		F07b_P04	F07	Pollen_donor	NO	2018
Pol_0809		F07b_P05	F07	Pollen_donor	NO	2018
Pol_0810		F07b_P06	F07	Pollen_donor	NO	2018
Pol_0811		F07b_P07(2)	F07	Pollen_donor	NO	2018
Pol_0812		F07b_P08	F07	Pollen_donor	NO	2018
Pol_0813		F07b_P09	F07	Pollen_donor	NO	2018
Pol_0814		F07b_P10(1)	F07	Pollen_donor	NO	2018
Pol_0815		F07b_P10(2)	F07	Pollen_donor	NO	2018
Pol_0816		F07b_P11(1)	F07	Pollen_donor	NO	2018
Pol_0817		F07b_P11(2)	F07	Pollen_donor	NO	2018
Pol_0818		F07b_P14	F07	Pollen_donor	NO	2018
Pol_0819		F07b_P15	F07	Pollen_donor	NO	2018
Pol_0820		F07b_P16	F07	Pollen_donor	NO	2018
Pol_0821		F07b_P17	F07	Pollen_donor	YES	2018
Pol_0822		F07b_P18	F07	Pollen_donor	NO	2018
Pol_0823		F08_P01	F08	Pollen_donor	NO	2018
Pol_0824		F08_P03	F08	Pollen_donor	NO	2018
Pol_0825		F08_P05	F08	Pollen_donor	NO	2018
Pol_0826		F08_P07	F08	Pollen_donor	NO	2018
Pol_0827		F08_P08	F08	Pollen_donor	NO	2018
Pol_0828		F08_P11	F08	Pollen_donor	NO	2018
Pol_0829		F08_P12	F08	Pollen_donor	NO	2018
Pol_0830		F08_P14	F08	Pollen_donor	NO	2018
Pol_0831		F08_P15	F08	Pollen_donor	NO	2018
Pol_0832		F08_P16	F08	Pollen_donor	NO	2018
Pol_0833		F08_P17	F08	Pollen_donor	NO	2018
Pol_0834		F08_P18	F08	Pollen_donor	NO	2018
Pol_0835		F08_P19	F08	Pollen_donor	NO	2018
Pol_0836		F08_P20	F08	Pollen_donor	NO	2018
Pol_0837		F08_P21	F08	Pollen_donor	NO	2018
Pol_0838		F08_P22a	F08	Pollen_donor	NO	2018
Pol_0839		F08_P22b	F08	Pollen_donor	NO	2018
Pol_0840		F08_P23	F08	Pollen_donor	NO	2018
Pol_0841		F08_P24	F08	Pollen_donor	NO	2018
Pol_0842		F08_P25a	F08	Pollen_donor	NO	2018
Pol_0843		F08_P25b	F08	Pollen_donor	NO	2018
Pol_0844		F08_P26	F08	Pollen_donor	NO	2018
Pol_0845		F08_P27	F08	Pollen_donor	NO	2018
Pol_0846		F08_P29a	F08	Pollen_donor	NO	2018
Pol_0847		F08_P29b	F08	Pollen_donor	NO	2018
Pol_0848		F08_P30	F08	Pollen_donor	NO	2018
Pol_0849		F08_P31	F08	Pollen_donor	NO	2018
Pol_0850		F08_P32	F08	Pollen_donor	NO	2018
Pol_0851		F08_P33	F08	Pollen_donor	NO	2018
Pol_0852		F08_P34	F08	Pollen_donor	NO	2018
Pol_0853		F08_P35(1)	F08	Pollen_donor	NO	2018
Pol_0854		F08_P35(2)	F08	Pollen_donor	NO	2018
Pol_0855		F08_P36	F08	Pollen_donor	NO	2018
Pol_0856		F08_P37(1)	F08	Pollen_donor	NO	2018
Pol_0857		F08_P37(2)	F08	Pollen_donor	NO	2018
Pol_0858		F08_P38	F08	Pollen_donor	NO	2018
Pol_0859		F08_P39	F08	Pollen_donor	NO	2018
Pol_0860		F08_P41	F08	Pollen_donor	NO	2018
Pol_0861		F08_P42	F08	Pollen_donor	NO	2018
Pol_0862		F08_P43	F08	Pollen_donor	NO	2018
Pol_0863		F08_P44	F08	Pollen_donor	NO	2018
Pol_0864		F08_P45(1)	F08	Pollen_donor	NO	2018
Pol_0865		F08_P45(2)	F08	Pollen_donor	NO	2018
Pol_0866		F08_P46(1)	F08	Pollen_donor	NO	2018
Pol_0867		F08_P46(2)	F08	Pollen_donor	NO	2018
Pol_0868		F08_P46(3)	F08	Pollen_donor	NO	2018
Pol_0869		F08_P47	F08	Pollen_donor	NO	2018
Pol_0870		F08_P48	F08	Pollen_donor	NO	2018
Pol_0871		F08_P49	F08	Pollen_donor	NO	2018
Pol_0872		F08_P50	F08	Pollen_donor	NO	2018
Pol_0873		F08_P54	F08	Pollen_donor	NO	2018
Pol_0874		F08a_P01	F08	Pollen_donor	NO	2018
Pol_0875		F08a_P02	F08	Pollen_donor	NO	2018
Pol_0876		F08a_P03	F08	Pollen_donor	NO	2018
Pol_0877		F08a_P04	F08	Pollen_donor	NO	2018
Pol_0878		F08a_P05	F08	Pollen_donor	NO	2018
Pol_0879		F08a_P06	F08	Pollen_donor	NO	2018
Pol_0880		F08a_P07	F08	Pollen_donor	NO	2018
Pol_0881		F08a_P08	F08	Pollen_donor	NO	2018
Pol_0882		F08a_P09	F08	Pollen_donor	NO	2018
Pol_0883		F08a_P10	F08	Pollen_donor	NO	2018
Pol_0884		F08a_P11	F08	Pollen_donor	NO	2018
Pol_0885		F08a_P12a	F08	Pollen_donor	NO	2018
Pol_0886		F08a_P12b	F08	Pollen_donor	NO	2018
Pol_0887		F08a_P13	F08	Pollen_donor	NO	2018
Pol_0888		F08a_P14	F08	Pollen_donor	NO	2018
Pol_0889		F08a_P15	F08	Pollen_donor	NO	2018
Pol_0890		F08a_P16a	F08	Pollen_donor	NO	2018
Pol_0891		F08a_P16b	F08	Pollen_donor	NO	2018
Pol_0892		F08a_P17	F08	Pollen_donor	NO	2018
Pol_0893		F08a_P18	F08	Pollen_donor	NO	2018
Pol_0894		F08a_P30	F08	Pollen_donor	NO	2018
Pol_0895		F08a_P31	F08	Pollen_donor	NO	2018
Pol_0896		F08a_P32	F08	Pollen_donor	NO	2018
Pol_0897		F08a_P33	F08	Pollen_donor	NO	2018
Pol_0898		F08a_P34(1)	F08	Pollen_donor	NO	2018
Pol_0899		F08a_P34(2)	F08	Pollen_donor	NO	2018
Pol_0900		F08a_P35	F08	Pollen_donor	NO	2018
Pol_0901		F08a_P36(1)	F08	Pollen_donor	NO	2018
Pol_0902		F08a_P36(2)	F08	Pollen_donor	NO	2018
Pol_0903		F08a_P37	F08	Pollen_donor	NO	2018
Pol_0904		F08a_P38	F08	Pollen_donor	NO	2018
Pol_0905		F08a_P39	F08	Pollen_donor	NO	2018
Pol_0906		F08a_P41	F08	Pollen_donor	NO	2018
Pol_0907		F08a_P42	F08	Pollen_donor	NO	2018
Pol_0908		F08a_P43	F08	Pollen_donor	NO	2018
Pol_0909		F08a_P45	F08	Pollen_donor	NO	2018
Pol_0910		F08a_P46(1)	F08	Pollen_donor	NO	2018
Pol_0911		F08a_P46(2)	F08	Pollen_donor	NO	2018
Pol_0912		F08a_P47	F08	Pollen_donor	NO	2018
Pol_0913		F08b_P30	F08	Pollen_donor	NO	2018
Pol_0914		F08b_P31	F08	Pollen_donor	NO	2018
Pol_0915		F08b_P33	F08	Pollen_donor	NO	2018
Pol_0916		F08b_P34	F08	Pollen_donor	NO	2018
Pol_0917		F08b_P35(1)	F08	Pollen_donor	NO	2018
Pol_0918		F08b_P35(2)	F08	Pollen_donor	NO	2018
Pol_0919		F08b_P36	F08	Pollen_donor	NO	2018
Pol_0920		F08b_P37	F08	Pollen_donor	NO	2018
Pol_0921		F08b_P38	F08	Pollen_donor	NO	2018
Pol_0922		F08b_P39	F08	Pollen_donor	NO	2018
Pol_0923		F08b_P41	F08	Pollen_donor	NO	2018
Pol_0924		F08b_P42	F08	Pollen_donor	NO	2018
Pol_0925		F08c_P30	F08	Pollen_donor	NO	2018
Pol_0926		F08c_P31	F08	Pollen_donor	NO	2018
Pol_0927		F08c_P32(1)	F08	Pollen_donor	NO	2018
Pol_0928		F08c_P32(2)	F08	Pollen_donor	NO	2018
Pol_0929		F08c_P33	F08	Pollen_donor	NO	2018
Pol_0930		F08c_P34(1)	F08	Pollen_donor	NO	2018
Pol_0931		F08c_P34(2)	F08	Pollen_donor	NO	2018
Pol_0932		F08c_P35	F08	Pollen_donor	NO	2018
Pol_0933		F08c_P36(1)	F08	Pollen_donor	NO	2018
Pol_0934		F08c_P36(2)	F08	Pollen_donor	NO	2018
Pol_0935		F08c_P36(3)	F08	Pollen_donor	NO	2018
Pol_0936		F08c_P37(1)	F08	Pollen_donor	NO	2018
Pol_0937		F08c_P37(2)	F08	Pollen_donor	NO	2018
Pol_0938		F08c_P37(3)	F08	Pollen_donor	NO	2018
Pol_0939		F08c_P37(4)	F08	Pollen_donor	NO	2018
Pol_0940		F08c_P38(1)	F08	Pollen_donor	NO	2018
Pol_0941		F08c_P38(2)	F08	Pollen_donor	NO	2018
Pol_0942		F08c_P39	F08	Pollen_donor	NO	2018
Pol_0943		F08c_P41	F08	Pollen_donor	NO	2018
Pol_0944		F08c_P42	F08	Pollen_donor	NO	2018
Pol_0945		F08c_P43	F08	Pollen_donor	NO	2018
Pol_0946		F08c_P44	F08	Pollen_donor	NO	2018
Pol_0947		F08c_P45(1)	F08	Pollen_donor	NO	2018
Pol_0948		F08c_P45(2)	F08	Pollen_donor	NO	2018
Pol_0949		F08c_P45(3)	F08	Pollen_donor	NO	2018
Pol_0950		F08c_P46(1)	F08	Pollen_donor	NO	2018
Pol_0951		F08c_P46(2)	F08	Pollen_donor	NO	2018
Pol_0952		F10_P01	F10	Pollen_donor	NO	2018
Pol_0953		F10_P02	F10	Pollen_donor	NO	2018
Pol_0954		F10_P03	F10	Pollen_donor	NO	2018
Pol_0955		F10_P05	F10	Pollen_donor	NO	2018
Pol_0956		F10_P06	F10	Pollen_donor	NO	2018
Pol_0957		F10_P07	F10	Pollen_donor	NO	2018
Pol_0958		F10_P08	F10	Pollen_donor	NO	2018
Pol_0959		F10_P10(1)	F10	Pollen_donor	NO	2018
Pol_0960		F10_P10(2)	F10	Pollen_donor	NO	2018
Pol_0961		F10_P11	F10	Pollen_donor	NO	2018
Pol_0962		F10_P12	F10	Pollen_donor	NO	2018
Pol_0963		F10_P13	F10	Pollen_donor	NO	2018
Pol_0964		F10_P14	F10	Pollen_donor	NO	2018
Pol_0965		F10_P15	F10	Pollen_donor	NO	2018
Pol_0966		F10_P16	F10	Pollen_donor	NO	2018
Pol_0967		F10_P17	F10	Pollen_donor	NO	2018
Pol_0968		F10_P18(1)	F10	Pollen_donor	NO	2018
Pol_0969		F10_P18(2)	F10	Pollen_donor	NO	2018
Pol_0970		F10_P19	F10	Pollen_donor	NO	2018
Pol_0971		F10_P20	F10	Pollen_donor	NO	2018
Pol_0972		F10_P21	F10	Pollen_donor	NO	2018
Pol_0973		F10_P22	F10	Pollen_donor	NO	2018
Pol_0974		F10_P23	F10	Pollen_donor	NO	2018
Pol_0975		F10_P24(1)	F10	Pollen_donor	NO	2018
Pol_0976		F10_P24(2)	F10	Pollen_donor	NO	2018
Pol_0977		F10_P26	F10	Pollen_donor	NO	2018
Pol_0978		F10_P27	F10	Pollen_donor	NO	2018
Pol_0979		F10_P28	F10	Pollen_donor	NO	2018
Pol_0980		F10_P29(1)	F10	Pollen_donor	NO	2018
Pol_0981		F10_P29(2)	F10	Pollen_donor	NO	2018
Pol_0982		F10_P30(1)	F10	Pollen_donor	NO	2018
Pol_0983		F10_P30(2)	F10	Pollen_donor	NO	2018
Pol_0984		F10_P31	F10	Pollen_donor	NO	2018
Pol_0985		F10_P32(1)	F10	Pollen_donor	NO	2018
Pol_0986		F10_P32(2)	F10	Pollen_donor	NO	2018
Pol_0987		F10_P33	F10	Pollen_donor	NO	2018
Pol_0988		F10_P34	F10	Pollen_donor	NO	2018
Pol_0989		F10_P35	F10	Pollen_donor	YES	2018
Pol_0990		F10_P36(1)	F10	Pollen_donor	NO	2018
Pol_0991		F10_P36(2)	F10	Pollen_donor	NO	2018
Pol_0992		F10_P37	F10	Pollen_donor	NO	2018
Pol_0993		F10_P38	F10	Pollen_donor	NO	2018
Pol_0994		F10_P40	F10	Pollen_donor	NO	2018
Pol_0995		F10_P41	F10	Pollen_donor	NO	2018
Pol_0996		F10_P42	F10	Pollen_donor	NO	2018
Pol_0997		F10_P43	F10	Pollen_donor	YES	2018
Pol_0998		F10_P44	F10	Pollen_donor	NO	2018
Pol_0999		F10_P45	F10	Pollen_donor	NO	2018
Pol_1000		F10_P46	F10	Pollen_donor	NO	2018
Pol_1001		F10_P47a	F10	Pollen_donor	NO	2018
Pol_1002		F10_P48a	F10	Pollen_donor	NO	2018
Pol_1003		F10_P48b	F10	Pollen_donor	NO	2018
Pol_1004		F10_P49	F10	Pollen_donor	NO	2018
Pol_1005		F10_P50	F10	Pollen_donor	NO	2018
Pol_1006		F10_P51	F10	Pollen_donor	YES	2018
Pol_1007		F10_P52	F10	Pollen_donor	NO	2018
Pol_1008		F10_P53	F10	Pollen_donor	NO	2018
Pol_1009		F10_P55	F10	Pollen_donor	NO	2018
Pol_1010		F10_P56a	F10	Pollen_donor	NO	2018
Pol_1011		F10_P56b	F10	Pollen_donor	NO	2018
Pol_1012		F10_P57	F10	Pollen_donor	NO	2018
Pol_1013		F10_P58	F10	Pollen_donor	NO	2018
Pol_1014		F10_P59	F10	Pollen_donor	NO	2018
Pol_1015		F10_P60	F10	Pollen_donor	NO	2018
Pol_1016		F10_P61	F10	Pollen_donor	NO	2018
Pol_1017		F10_P62	F10	Pollen_donor	NO	2018
Pol_1018		F10_P63	F10	Pollen_donor	NO	2018
Pol_1019		F10_P64	F10	Pollen_donor	NO	2018
Pol_1020		F10_P65	F10	Pollen_donor	NO	2018
Pol_1021		F10a_P01	F10	Pollen_donor	NO	2018
Pol_1022		F10a_P02	F10	Pollen_donor	NO	2018
Pol_1023		F10a_P03	F10	Pollen_donor	NO	2018
Pol_1024		F10a_P04	F10	Pollen_donor	NO	2018
Pol_1025		F10a_P05	F10	Pollen_donor	NO	2018
Pol_1026		F10a_P06	F10	Pollen_donor	NO	2018
Pol_1027		F10a_P07	F10	Pollen_donor	NO	2018
Pol_1028		F10a_P08	F10	Pollen_donor	NO	2018
Pol_1029		F10a_P09	F10	Pollen_donor	NO	2018
Pol_1030		F10a_P11	F10	Pollen_donor	NO	2018
Pol_1031		F10a_P12	F10	Pollen_donor	NO	2018
Pol_1032		F10a_P13	F10	Pollen_donor	NO	2018
Pol_1033		F10a_P14	F10	Pollen_donor	NO	2018
Pol_1034		F10a_P15	F10	Pollen_donor	NO	2018
Pol_1035		F10a_P16	F10	Pollen_donor	NO	2018
Pol_1036		F10a_P17	F10	Pollen_donor	NO	2018
Pol_1037		F10a_P18	F10	Pollen_donor	NO	2018
Pol_1038		F10a_P21	F10	Pollen_donor	NO	2018
Pol_1039		F10a_P22	F10	Pollen_donor	YES	2018
Pol_1040		F10a_P24	F10	Pollen_donor	NO	2018
Pol_1041		F10a_P25	F10	Pollen_donor	NO	2018
Pol_1042		F10a_P26	F10	Pollen_donor	NO	2018
Pol_1043		F10a_P27(2)	F10	Pollen_donor	NO	2018
Pol_1044		F10a_P28	F10	Pollen_donor	NO	2018
Pol_1045		F10a_P29	F10	Pollen_donor	NO	2018
Pol_1046		F10a_P30	F10	Pollen_donor	NO	2018
Pol_1047		F10a_P31	F10	Pollen_donor	NO	2018
Pol_1048		F10a_P33	F10	Pollen_donor	NO	2018
Pol_1049		F10a_P34(1)	F10	Pollen_donor	NO	2018
Pol_1050		F10a_P34(2)	F10	Pollen_donor	NO	2018
Pol_1051		F10a_P35	F10	Pollen_donor	NO	2018
Pol_1052		F10a_P36	F10	Pollen_donor	NO	2018
Pol_1053		F10a_P37	F10	Pollen_donor	NO	2018
Pol_1054		F10a_P37/38	F10	Pollen_donor	NO	2018
Pol_1055		F10a_P37/38	F10	Pollen_donor	NO	2018
Pol_1056		F10a_P37/38	F10	Pollen_donor	NO	2018
Pol_1057		F10a_P39	F10	Pollen_donor	NO	2018
Pol_1058		F10a_P40	F10	Pollen_donor	NO	2018
Pol_1059		F10a_P41	F10	Pollen_donor	NO	2018
Pol_1060		F10a_P43	F10	Pollen_donor	NO	2018
Pol_1061		F10a_P44	F10	Pollen_donor	NO	2018
Pol_1062		F10a_P45	F10	Pollen_donor	NO	2018
Pol_1063		F10a_P46	F10	Pollen_donor	YES	2018
Pol_1064		F10a_P47	F10	Pollen_donor	NO	2018
Pol_1065		F10a_P48	F10	Pollen_donor	NO	2018
Pol_1066		F10a_P49	F10	Pollen_donor	NO	2018
Pol_1067		F10a_P50	F10	Pollen_donor	NO	2018
Pol_1068		F10a_P51	F10	Pollen_donor	NO	2018
Pol_1069		F10a_P52	F10	Pollen_donor	NO	2018
Pol_1070		F10a_P53a	F10	Pollen_donor	NO	2018
Pol_1071		F10a_P54	F10	Pollen_donor	NO	2018
Pol_1072		F10a_P55	F10	Pollen_donor	NO	2018
Pol_1073		F10a_P56	F10	Pollen_donor	NO	2018
Pol_1074		F10a_P57	F10	Pollen_donor	NO	2018
Pol_1075		F10a_P58	F10	Pollen_donor	NO	2018
Pol_1076		F10a_P59	F10	Pollen_donor	NO	2018
Pol_1077		F10a_P60	F10	Pollen_donor	NO	2018
Pol_1078		F10a_P61	F10	Pollen_donor	NO	2018
Pol_1079		F10a_P62a	F10	Pollen_donor	NO	2018
Pol_1080		F10a_P62b	F10	Pollen_donor	NO	2018
Pol_1081		F10a_P62c	F10	Pollen_donor	NO	2018
Pol_1082		F10b_P01	F10	Pollen_donor	NO	2018
Pol_1083		F10b_P02(1)	F10	Pollen_donor	NO	2018
Pol_1084		F10b_P02(2)	F10	Pollen_donor	NO	2018
Pol_1085		F10b_P03(1)	F10	Pollen_donor	NO	2018
Pol_1086		F10b_P03(2)	F10	Pollen_donor	NO	2018
Pol_1087		F10b_P04	F10	Pollen_donor	YES	2018
Pol_1088		F10b_P05	F10	Pollen_donor	NO	2018
Pol_1089		F10b_P06	F10	Pollen_donor	NO	2018
Pol_1090		F10b_P07(1)	F10	Pollen_donor	NO	2018
Pol_1091		F10b_P07(2)	F10	Pollen_donor	NO	2018
Pol_1092		F10b_P08	F10	Pollen_donor	NO	2018
Pol_1093		F10b_P09	F10	Pollen_donor	NO	2018
Pol_1094		F10b_P10	F10	Pollen_donor	NO	2018
Pol_1095		F10b_P11(1)	F10	Pollen_donor	NO	2018
Pol_1096		F10b_P12	F10	Pollen_donor	NO	2018
Pol_1097		F10b_P13	F10	Pollen_donor	NO	2018
Pol_1098		F10b_P14(1)	F10	Pollen_donor	NO	2018
Pol_1099		F10b_P14(2)	F10	Pollen_donor	NO	2018
Pol_1100		F10b_P15	F10	Pollen_donor	NO	2018
Pol_1101		F10b_P16	F10	Pollen_donor	NO	2018
Pol_1102		F10b_P17	F10	Pollen_donor	NO	2018
Pol_1103		F10b_P18	F10	Pollen_donor	NO	2018
Pol_1104		F10b_P19	F10	Pollen_donor	NO	2018
Pol_1105		F10b_P20	F10	Pollen_donor	NO	2018
Pol_1106		F10b_P21(1)	F10	Pollen_donor	NO	2018
Pol_1107		F10b_P21(2)	F10	Pollen_donor	NO	2018
Pol_1108		F10b_P22	F10	Pollen_donor	NO	2018
Pol_1109		F10b_P23	F10	Pollen_donor	NO	2018
Pol_1110		F10b_P24	F10	Pollen_donor	NO	2018
Pol_1111		F10b_P25	F10	Pollen_donor	NO	2018
Pol_1112		F10b_P26(1)	F10	Pollen_donor	NO	2018
Pol_1113		F10b_P26(2)	F10	Pollen_donor	NO	2018
Pol_1114		F10b_P26(3)	F10	Pollen_donor	NO	2018
Pol_1115		F10b_P27	F10	Pollen_donor	NO	2018
Pol_1116		F10b_P28	F10	Pollen_donor	NO	2018
Pol_1117		F10b_P29	F10	Pollen_donor	NO	2018
Pol_1118		F10b_P30	F10	Pollen_donor	NO	2018
Pol_1119		F10b_P31	F10	Pollen_donor	NO	2018
[truncated: 1,241 more rows]
